# Supplementary material for: Carbon Dioxide Emissions from Reservoirs in the Lower Jordan Watershed
Source: PLoS One. 2015 Nov 20;10(11):e0143381. doi: 10.1371/journal.pone.0143381 (PMC4654509; doi:10.1371/journal.pone.0143381)
Supplement: S1 Dataset — (XLSX) [file pone.0143381.s001.xlsx]

## Sheet: metadata worksheet_Tables1-3 
Date‏	dd/mm/yyyy
Water Temperature	oC	The parameters were measured for samples taken below the surface (please see method section in the main manuscript)
pH
Water Salinity	ppt
Cl	mg/l
Na	mg/l
K	mg/l
Ca	mg/l
Mg	mg/l
Alkalinity	mmol/l
pCO2	micro atm	CO2 partial persure
flux mg	mgCO2 /m2/d	CO2 flux at air-water interface
alpha		chemical anhancement factor
k600	cm/h	standardize schmidt number

## Sheet: Table1_King Talal Dam
Date‏	Water Temperature	pH	Salinity	Cl	Na	K	Ca	Mg	Alkalinity	pCO2	flux mg	alpha	k600
dd/mm/yyyy	oC		ppt	mg/l	mg/l	mg/l	mg/l	mg/l	mmol/l	micro atm	mgCO2 /m2/d		cm/h
2006-08-10	24	8.36	1.5912	390.11	246.1	35.1	140	56.64	3.99653	1697.79	1639.48	6.93809	0.99889
2006-09-30	25	8.23	1.7	446.022	279.91	34.32	134.4	61.44	3.95656	2341.04	2392.61	7.50921	0.84062
2006-10-01	21	8.33	1.7	442.827	277.61	34.32	134.4	61.44	3.95656	1747.17	1464.56	11.9476	0.6129
2006-12-13	18	8.22	1.7816	476.055	305.9	54.6	145.6	49.92	3.94657	2207.26	1681.51	10.5821	0.73199
2007-01-16	10	8.34	1.5708	221.413	250.47	37.05	138.4	52.8	4.99006	1943.27	1100.87	9.75368	1.14651
2007-02-01	9	8.24	1.8088	239.945	260.82	39	148.8	67.2	4.41616	2143.26	1115.41	11.471	0.9525
2007-02-11	9	8.28	1.8768	255.6	313.95	40.95	149.6	61.92	4.49609	1978.89	1016.36	13.1168	0.83784
2007-03-05	11	8.42	1.6184	208.953	263.81	34.71	116.8	62.4	4.39618	1425.84	789.36	10.898	1.01613
2007-04-09	14	8.51	1.496	202.244	218.96	33.54	108	70.56	4.59601	1228.95	759.418	9.85208	1.04639
2007-05-07	17	8.23	1.4892	193.936	192.51	36.309	115.2	78.72	3.95656	2159.68	1634.86	6.55956	1.26882
2007-06-06	20	8.13	1.4008	151.763	246.1	32.292	114.4	36	4.09644	3017.14	2669.48	4.68839	1.5725
2007-07-02	22	7.89	1.5028	159.111	180.78	37.752	140	73.44	3.73675	4873.26	4611.06	4.0729	1.59524
2007-08-06	25	7.91	1.4076	146.97	199.64	30.225	100	65.76	3.15726	4160.02	4309.89	3.87882	1.51478
2007-10-01	20	8.11	1.7952	225.248	273.47	42.51	141.6	74.4	3.85665	2871.17	2455.18	6.80083	1.05583
2007-11-06	19	8.34	1.564	187.866	233.45	37.83	98.4	80.64	2.97741	1273.15	905.556	8.2835	0.96801
2007-12-03	16	8.48	1.7068	243.779	262.2	39.85	124.8	72.48	2.09818	606.107	203.949	10.5075	0.89472
2008-01-08	13	8.48	1.5232	193.617	248.63	41.34	127.2	46.56	2.91746	836.233	378.728	10.35	1.01855
2008-02-04	11	8.34	1.4144	164.542	189.52	35.88	120.8	63.84	2.88749	1143.22	559.254	8.5626	1.2629
2008-03-03	15	8.38	1.5096	182.115	233.68	35.88	113.6	62.4	0.669418	249.613	-132.374	7.68097	1.22902
2008-04-01	18	8.48	1.394	189.783	221.26	36.27	120	44.64	3.09731	938.186	579.936	5.71589	1.56169
2008-05-05	19	8.5	1.7068	221.094	261.97	39.78	128		3.25217	919.295	587.694	5.947	1.46694
2008-06-02	21	8.24	1.3736	170.293	209.76	33.15	123.2	45.696	2.98241	1688.93	1415.4	4.54604	1.62686
2008-07-07	22	8.51	1.4144	182.115	222.64	34.437	125.6	41.76	3.09731	903.72	642.46	4.64553	1.71889
2008-08-04	25	8.44	1.564	399.105	239.2	34.32	149.6	48	2.9974	1049.77	892.719	4.96607	1.41124
2008-09-02	26	8.58	1.632	398.452	264.5	35.1	123.2	60.48	3.02237	747.61	535.488	4.99216	1.45726
2008-10-06	21	8.7	1.6388	440.91	277.61	35.49	108	64.32	3.07733	533.264	184.162	7.09945	1.27806
2008-11-08	19	8.46	1.632	434.378	278.3	36.66	124.8	54.72	3.27715	1033.3	675.863	14.3598	0.57366
2008-12-02	11	8.36	1.5912	408.25	285.66	37.44	96	62.4	3.03736	1143.76	604.222	2.29203	5.09367
2009-01-06	9	8.35	1.4824	408.25	255.3	37.05	112	42.72	3.17724	1211.05	556.652	9.95856	1.17392
2009-02-03	8	8.49	1.6048	375.59	258.52	35.49	94.4	79.2	2.89748	767.359	261.267	9.92404	1.32278
2009-04-07	15	8.37	1.4076	351.095	239.2	32.838	121.8	38.16	2.60773	1005.01	548.905	7.18378	1.31156
2009-05-05	18	8.52	1.3736	331.172	231.38	32.331	114.6	41.76	2.68766	736.524	370.004	6.29097	1.44167
2009-06-02	19	8.5	1.3056	286.755	218.27	28.938	97.8	47.16	2.49783	733.31	377.329	6.01612	1.44462
2009-08-04	24	8.5	1.632	375.59	274.62	34.944	97.92	74.664	3.13727	942.775	741.995	4.82367	1.54839
2009-09-01	25	8.3	1.6592	427.846	299	35.1	91.8	69.768	1.57863	796.375	515.659	4.6562	1.41989
2009-10-06	22	8.7	1.666	434.378	293.94	36.66	101.32	65.28	2.62772	460.078	89.1836	7.52855	1.16917
2009-11-04	18	8.8	1.6592	415.819	290.95	34.359	129.88	51.816	2.88749	371.292	-31.3959	10.7638	0.97855
2009-12-01	12	8.46	1.5028	401.636	287.27	37.752	102.68	39.168	2.94244	886.367	399.621	10.8578	0.99806
2010-01-05	9	8.6	1.4688	352.728	272	28.5	117.08	37.2	2.67767	553.159	120.575	13.3225	0.98656
2010-02-02	8	8.66	1.2852	323.334	227.7	30.81	97.92	39.576	2.42289	432.958	28.1391	12.6684	1.12581
2010-03-02	11	8.66	1.2308	307.004	191.5	27.1	112.8	38.6285	2.49283	453.511	49.6824	12.287	1.01845
2010-05-04	17	8.73	1.2104	303.738	172.8	20.5	109.2	58.3055	2.42289	380.373	-18.3878	6.99979	1.49388
2010-06-01	20	8.74	1.2512	303.738	236	31.6	97.9	25.9665	2.56277	417.214	27.8051	6.0625	1.57683
2010-07-06	22	8.73	1.1764	254.748	185	23.3	99.5	41.569	2.63771	443.021	66.6219	4.61949	1.9415
2010-08-03	25	8.46	1.2036	261.095	225.4	26.52	81.6	37.536	2.8775	1016.32	853.745	4.53455	1.5578
2010-09-07	26	8.61	1.3464	319.117	199	25	113	55.1616	2.65769	618.447	294.514	6.05625	1.38011
2010-10-05	23	8.79	1.4824	374.559	212	23.1	101	79.9236	3.2172	442.837	60.9688	9.0857	1.11639
2010-11-01	19	8.8	1.5572	409.372	236.9	25.2	117	69.8862	2.8775	371.45	-32.4948	9.45452	1.08011
2010-12-01	16	8.6	1.4892	364.244	253	42.12	87.72	62.016	2.91746	639.785	254.625	7.05138	1.43444
2011-01-04	13	8.67	1.394	410.661	189	21.7	120	65.3544	2.89249	506.657	105.056	11.089	1.05027
2011-02-01	10	8.5	1.4484	390.031	241	29	142	33.0978	2.67767	708.956	238.21	11.7875	1.01532
2011-03-01	10	8.72	1.4756	383.585	228	27.2	141.7	45.8942	2.79757	420.914	21.4989	11.1839	1.22038
2011-04-12	15	8.45	1.36	354.574	193	21.4	102.6	67.9197	1.87837	589.642	658.292	1.02791	17.8113
2011-05-03	16	8.66	1.3668	332.01	227.24	31.59	68	71.808	1.91833	363.352	-488.567	1.00181	78.1862
2011-06-07	18	8.61	1.564	377.138	182.8	20	108.3	107.332	1.94431	403.443	8.31789	5.50315	1.73131
2011-07-05	20	8.75	1.6184	375.848	198.2	19	111	107.585	2.59774	376.052	-26.8765	5.34682	1.80947
2011-08-02	22	8.66	1.632	396.478	225.9	21.6	137.3	78.233	2.35795	443.453	64.7906	5.12374	1.68674
2011-09-06	24	8.7	1.7952	422.265	271.6	25.9	125.1	89.1864	2.59774	444.12	72.6676	5.83282	1.4293
2011-10-04	25	8.58	1.768	428.712	303.2	24.9	138	59.9872	2.19809	529.849	195.885	6.06318	1.24
2011-11-01	22	8.62	1.7476	428.712	278.5	26	129	74.3357	2.48784	523.818	169.565	8.65148	0.96855
2011-12-06	13	8.63	1.5436	433.225	223.6	24.6	136.6	62.8499	2.27802	437.058	38.0506	11.0888	1.02778
2012-01-03	8	8.66	1.4484	428.712	197.2	20	151.5	52.4192	2.298	393.792	-1.81321	12.853	1.11102
2012-02-07	9	8.24	1.5028	562.234	230.9	21.4	159.2	39.5058	2.23806	1092.4	450.545	9.98737	1.10887
2012-03-06	11	8.64	1.4824	370.691	221.8	18.3	80.1	89.0675	2.09818	392.494	-3.18148	9.28665	1.34971
2012-04-02	17	8.42	1.2376	390.031	181.2	28.2	76.9	65.6839	2.69766	945.497	543.358	8.17877	1.08575
2012-05-01	19	8.52	1.224	315.249	192.2	29.7	56.1	69.8033	1.92333	542.221	164.425	6.72861	1.29922
2012-06-05	20	8.7	1.1016	250.136	176.9	15.2	50.5	64.3674	1.96829	358.545	-48.3564	6.60737	1.40839
2012-06-28	22	8.67	1.1016	267.542	177.3	13.72	77.1	46.9741	1.99826	398.5	3.20173	5.4334	1.58875
2012-07-03	25	8.73	1.0336	235.308	173.3	13.9	72.8	41.2657	1.97828	350.589	-72.539	5.24055	1.55857
2013-01-22	9	8.7	0.9384	248.202	142.1	12.7	69.2	43.1532	2.51781	420.838	20.0386	13.296	1.04516
2013-02-05	11	8.73	0.986	241.755	171.2	16.7	83.4	26.8598	2.19809	346.827	-44.4391	12.5998	1.03274
2013-03-05	12	8.66	0.9316	196.627	152	14.2	108.6	12.9264	1.93832	367.165	-26.1538	11.3009	1.06101
2013-04-02	16	8.63	0.9452	215.968	154.3	12.9	80.4	31.4464	2.00825	426.727	31.9068	10.4769	0.96422

## Sheet: Table2_Wadi Al-Arab Dam
Date‏	Temperature	pH	Salinity	Cl	Na	K	Ca	Mg	Alkalinity	pCO2	flux mg	alpha	k600
dd/mm/yyyy	oC		ppt	mg/l	mg/l	mg/l	mg/l	mg/l	mmol/l	micro atm	mgCO2 /m2/d		cm/h
2007-04-25	13	8.55	0.7548	79.52	61.18	9.75	57.6	39.36	1.69852	439.216	14.5433	2.73651	1.512
2007-05-09	19	8.18	0.68	94.2525	71.3	5.538	76.8	72.96	2.298	1499.92	3078.44	2.57337	5.34358
2007-06-13	20	8.11	0.7072	96.1695	86.779	5.226	107.2	40.32	2.51781	1979.73	1870.56	2.772	3.08455
2007-07-11	21	8.6	0.7616	104.796	84.18	9.438	53.6	41.76	1.53866	379.372	-48.2521	4.49363	4.32054
2007-08-08	26	8.02	0.6868	76.041	82.34	4.992	62.4	80.64	3.13727	3286.24	6123.62	3.6932	2.73927
2007-09-05	22	7.94	0.7412	103.837	80.96	6.63	68.8	74.4	2.59774	3128.37	4193.71	2.89886	3.34027
2007-10-09	17	7.85	0.7072	84.0285	97.75	6.63	85.6	53.28	2.67767	3766.87	2952.02	2.13939	3.67518
2007-10-29	16	8.04	0.9044	102.24	94.76	12.48	68	33.6	2.05821	1867.04	688.836	2.50252	1.81108
2007-11-12	13	8.22	0.68	83.709	93.15	14.82	37.6	44.16	1.71851	992.43	213.627	2.24354	1.95614
2007-12-05	9	8.22	0.7004	104.796	79.35	7.41	123.2	48.96	2.89748	1533.07	337.504	1.41701	3.58536
2008-01-09	9	8.09	0.6732	88.182	97.52	7.02	137.6	15.36	2.55778	1872.91	435.433	1.46957	3.43381
2008-02-12	7	8.3	0.7616	71.8875	101.89	9.75	66.4	30.72	2.13315	951.454	167.952	1.52308	4.03841
2008-03-05	12	9	0.714	71.8875	76.13	9.75	68.8	35.04	1.89835	151.701	-182.764	2.96415	3.35282
2008-04-21	13	9.01	0.8024	60.3855	71.99	9.36	27.2	42.72	1.47871	121.15	-215.071	3.83255	2.49958
2008-05-08	20	7.83	0.7004	65.817	72.91	9.711	69.6	34.08	2.16812	3398.14	4463.11	3.33375	3.2281
2008-05-21	20	8.27	0.7684	87.543	91.08	62.4	72.8	34.56	2.08819	1140.76	2554.6	3.04706	5.43874
2008-06-10	22	8.16	0.7344	83.3895	104.65	10.14	50.4	31.68	1.57863	1173.12	4382.47	4.0126	6.52277
2008-07-15	25	8.7	0.68	87.8625	105.432	10.608	32.8	50.4	1.85839	373.353	-245.334	5.84144	8.03039
2008-08-11	26	8.81	0.6664	167.951	105.432	10.53	32.8	45.12	2.07819	317.43	-348.062	6.93824	3.04233
2008-09-09	23	8.44	0.6664	184.856	99.36	10.998	94.4	19.68	1.70352	631.31	505.173	4.35383	2.90768
2008-10-15	16	8.19	0.68	163.3	97.75	6.24	72.8	35.52	2.01825	1273.03	641.827	2.52175	2.80903
2008-11-19	14	8.19	0.6596	176.364	90.85	7.41	71.2	48	2.20309	1347.32	486.192	2.09865	2.75355
2008-12-24	10	8.15	0.6868	160.034	108.1	7.371	76	36.48	2.30799	1494.39	376.794	1.64152	3.28468
2009-01-21	8	7.91	0.6188	156.115	99.36	7.41	66.4	40.8	2.23806	2502.42	489.725	1.46202	2.96611
2009-02-18	7	8.27	1.2	148.276	124.66	7.371	76.5	28.26	2.07819	986.907	200.212	1.42536	4.83544
2009-03-18	9	8.22	1.1	205.758	82.57	8.034	70.2	42.48	1.84839	1002.83	189.035	1.64971	3.23247
2009-04-22	13	8.33	1.24	161.994	95.91	9.165	70.8	44.28	1.91833	831.958	258.505	1.95575	3.71529
2009-05-19	18	7.81	1.25	171.792	108.928	9.009	79.2	39.96	2.01825	3180.51	1679.88	2.39854	2.09858
2009-06-17	22	8.42	1.26	168.526	118.22	7.8	60.6	48.6	1.97828	760.074	680.738	3.57632	3.29965
2009-07-15	25	7.91	1.11	156.768	117.76	7.956	69.6	25.56	2.04322	2826.1	8656.76	4.15834	4.396
2009-08-12	25	8.12	1.2	160.034	113.85	7.8	52.36	50.184	1.93832	1612.46	3202.04	4.08833	3.30414
2009-09-30	22	8.15	1.08	164.606	87.4	29.64	51.68	42.432	1.42876	1073.72	830.551	3.78844	2.04118
2009-10-14	15	8.4	1.13	166.972	101.66	7.878	59.84	42.432	1.40378	528.751	71.7179	2.46172	2.29629
2009-11-10	11	8.33	1.11	161.17	112.7	8.658	53.04	39.576	1.90834	820.555	222.878	1.88813	4.0178
2009-12-23	11	8.03	1.04	141.83	87.952	7.644	63.24	37.944	1.85339	1623.99	847.823	1.87214	5.32784
2010-01-27	10	8.24	1.07	154.155	83.48	4	63.6	42.24	1.88336	989.782	192.362	1.79021	2.84468
2010-02-24	7	8.27	1.14	156.768	82.59	4.5	82.3	40.4249	1.92333	906.527	628.472	1.46683	5.51017
2010-03-23	11	8.29	1.05	163.3	47.67	4.5	76.6	51.2641	0.974153	454.53	19.9011	1.95429	2.52012
2010-04-28	14	8.48	1.09	149.583	45.96	4.6	74.3	58.3055	1.80343	542.927	87.2837	2.44291	2.75217
2010-05-19	18	8.58	1.08	153.502	38.58	3.8	67.8	64.7421	1.92333	468.059	80.5427	3.38841	2.75822
2010-06-16	21	8.62	1.1	158.074	114	6	72.5	24.6556	1.92333	449.251	102.22	4.17701	3.11367
2010-07-28	24	8.38	1.07	153.502	105.5	4.7	68	28.5904	1.80343	794.973	997.882	4.69575	2.93185
2010-09-29	22	8.41	1.08	164.393	112	3.9	81.1	17.9452	2.19309	876.121	694.844	4.135	2.20867
2010-10-27	15	8.46	1.09	177.287	43	3.9	71	61.8052	2.08819	666.029	1056.91	2.5971	8.11463
2010-11-24	11	8.34	1.11	150.21	45.27	4	90.5	50.8101	2.34796	963.498	201.164	1.89291	2.70583
2010-12-22	10	8.26	1	152.789	46.43	5.1	73.8	46.6864	1.22893	613.289	710.003	1.89406	10.4963
2011-01-26	10	8.42	1.04	170.84	40.5	3.4	76	53.7834	1.99826	672.455	89.2365	1.91368	2.65233
2011-02-23	8	8.2	1.12	212.744	37.66	3.5	65.2	71.9144	1.59861	888.586	144.082	1.53976	3.54417
2011-03-23	10	8.21	1.01	159.236	42.28	4.4	23.8	80.867	1.86638	1048.5	297.595	1.85922	3.85607
2011-04-20	14	8.15	1.09	157.947	42	8.5	81	55.0316	1.51868	1018.08	443.173	2.2269	3.61755
2011-05-26	19	8.43	1.04	157.947	40.55	3.6	73.9	55.5558	1.10904	398.631	9.07787	3.53475	5.12392
2011-06-30	20	8.28	1.33	190.181	45.57	4	74.3	87.3736	1.29887	665.21	236.465	2.83921	2.24071
2011-07-23	25	7.96	1	148.276	101.2	12.246	21.76	50.184	1.31885	1638.78	2384.33	4.64432	2.11994
2011-08-24	28	8.5	1.03	151.5	103.9	5.5	87	12.739	1.51868	519.429	567.564	6.65322	2.82795
2011-09-28	21	8.1	0.99	157.947	95.44	3.5	72.5	21.1883	1.61859	1360.7	2087.08	3.81047	3.83588
2011-10-19	14	7.83	1.12	157.947	135	7.6	73.6	14.2268	1.75847	2564.95	964.245	2.06442	2.43472
2011-11-23	11	8.53	1.05	157.947	79.45	4.2	88.2	27.8155	1.71351	449.394	11.6089	2.10006	1.5
2011-12-21	10	8.46	1.18	183.734	84.39	3.9	96	35.5304	1.79844	548.098	47.3445	1.7573	2.78667
2012-01-18	9	8.48	1.03	170.84	68.3	3	81.5	35.3821	1.67854	488.005	41.2553	1.84452	4.16766
2012-02-25	8	8.31	1.13	164.393	89.42	2.9	110.5	18.9938	1.67854	726.389	537.697	1.5622	6.66854
2012-03-21	11	8.4	1.08	170.84	103.2	17	17.2	57.6858	1.43875	526.742	76.3726	1.96661	4.29593
2012-04-19	12	7.93	1	151.5	110.9	9.9	65.8	2.45298	1.55865	1785.24	426.54	2.02592	2.01482
2012-05-09	18	7.91	0.98	164.393	108.6	12.5	37.5	25.833	1.4987	1925.81	3352.33	3.03931	6.01588
2012-06-20	20	8.55	0.98	157.947	105.4	3.5	39.3	33.3918	1.39878	394.17	-2.89846	4.21789	2.5
2013-01-17	9	8.45	1	157.947	98.44	3.9	60.8	28.2	1.71851	546.369	5.41615	1.86995	0.33
2013-02-13	8	8.6	0.97	138.606	100.2	3.3	48	31.4264	1.69852	373.949	-2.00614	1.89276	0.89
2013-03-20	11	8.44	1.01	122.489	2.91	11.8	51	82.571	1.62858	525.261	15.7991	2.10449	0.84
2013-04-17	13	8.74	0.91	119.266	109	3.3	54	9.55505	1.67854	278.539	-28.7654	3.02602	0.99

## Sheet: Table3_Al-wihdeh Dam
Date‏	Temperature	pH	Salinity	Cl	Na	K	Ca	Mg	Alkalinity	pCO2	flux mg	alpha	k600
dd/mm/yyyy	oC		ppt	mg/l	mg/l	mg/l	mg/l	mg/l	mmol/l	micro atm	mgCO2 /m2/d		cm/h
2006-08-17	27	8.5	0.6528	100.004	83.95	8.97	44.8	36.96	2.19809	757.241	15.9431	1.33792	3.386
2006-10-21	23	8.29	0.5712	106.074	48.76	8.97	44	45.6	1.45873	799.876	11.6724	1.90823	1.59205
2006-11-21	19	7.6	0.6596	118.215	76.59	12.09	13.6	60	2.39792	6369.72	169.5	1.29448	2.33977
2006-12-05	17	7.81	0.6392	127.8	105.57	18.33	49.6	18.72	2.21807	3552.73	118.648	1.11826	3.61786
2007-01-11	8	8.45	0.7616	76.68	83.49	13.26	92.8	26.88	2.79757	868.17	15.9359	1.09164	3.48919
2007-02-13	8	8.33	0.6052	46.3275	54.05	9.36	78.4	25.44	2.298	966.57	18.3275	1.09295	3.3166
2007-03-14	12	8.42	0.646	46.3275	48.99	7.8	78.4	36.48	2.39792	836.523	20.2249	1.06417	4.763
2007-04-25	14	8.53	0.68	61.77	68.54	10.14	65.6	39.36	2.35795	642.735	6.91602	1.32041	2.31943
2007-05-09	16	7.97	0.7956	67.734	79.81	7.722	83.2	44.16	2.69766	2851.63	124.793	1.05691	5.19918
2007-06-13	20	7.68	0.782	64.8585	72.427	7.137	103.2	32.16	2.73762	6009.53	369.24	1.04093	6.72011
2007-07-11	21	9	0.7208	83.07	83.03	10.803	80	31.2	1.47871	122.93	-19.528	1.10814	6.88858
2007-08-08	25	8.1	0.7956	65.4975	75.44	7.878	66.4	56.64	2.95743	2564.39	100.962	1.15483	4.19539
2007-09-05	22	8.15	0.6936	49.203	60.72	8.97	107.2	30.24	2.55778	1892.4	200.391	1.01245	14.1877
2007-10-29	24	8.71	0.748	61.983	96.14	16.38	51.2	44.16	2.21807	425.283	1.01111	2.69537	1.34729
2007-11-14	18	8.33	0.7004	85.9455	87.63	16.77	76	24.96	2.47785	1152.74	17.7319	2.5976	0.966994
2007-12-05	14	9.11	0.6936	74.124	91.54	19.89	37.6	43.68	1.59861	98.2542	-9.13201	2.89621	1.15569
2008-01-09	7	7.61	0.748	89.46	78.2	14.43	83.2	33.6	2.66269	5938.11	152.874	1.08878	2.87329
2008-02-12	8	8.28	0.816	66.1365	107.456	10.92	71.2	39.36	2.30799	1079.78	15.699	1.21259	2.13659
2008-03-05	13	8.5	0.7888	71.8875	97.52	10.53	71.2	39.36	2.19809	634.364	6.14181	1.36128	2.07905
2008-07-15	23	7.67	0.8432	111.505	107.778	9.594	96	31.68	2.70765	6316.16	303.894	1.08801	4.9576
2008-08-11	26	8.11	0.748	154.46	101.66	9.75	47.2	46.08	2.83753	2465.34	78.1278	1.31654	2.96533
2008-10-15	22	7.6	0.68	130.64	83.03	7.41	69.6	30.72	2.4179	6644.91	164.707	1.57506	1.76569
2008-11-19	19	7.33	0.68	118.882	74.06	9.75	84	28.08	2.9874	14709.6	317.603	1.71584	1.38037
2008-12-24	14	7.34	0.7208	108.431	75.9	9.945	84.8	33.12	2.89748	13055.3	316.798	1.23246	2.21711
2009-01-21	12	7.24	0.7548	132.6	97.06	10.53	74.4	32.64	2.61773	14536.4	258.71	1.49006	1.35508
2009-02-18	8	7.51	0.7412	124.108	103.27	10.842	87	18.36	2.70265	7710.36	142.342	1.23933	1.77158
2009-03-18	13	7.36	0.714	117.576	62.33	11.583	90	27.36	2.6477	11288.1	219.689	1.41265	1.56723
2009-04-22	15	7.74	0.8024	124.108	101.936	11.31	81	33.84	2.70265	4857.02	96.6221	1.49346	1.57566
2009-05-19	15	7.68	0.8296	134.559	96.37	10.452	99.6	30.96	2.67767	5506.7	115.915	1.39852	1.76197
2009-06-17	19	7.67	0.8432	116.923	104.88	10.92	86.4	35.64	2.54279	5639.02	152.976	1.27551	2.44177
2009-07-15	23	7.96	0.7276	103.859	70.61	12.051	96.6	25.92	2.25304	2675.37	72.6485	1.36575	2.45231
2009-08-12	25	7.72	0.7548	120.842	59.11	12.09	52.36	66.504	2.19809	4694.01	123.239	1.64896	1.80936
2009-09-30	27	8.61	0.7072	144.357	100.51	31.2	38.08	45.696	1.17898	304.015	-3.34235	3.86038	0.964042
2009-10-14	23	7.85	0.748	123.779	97.52	11.193	54.4	39.984	1.4987	2329.29	46.1982	4.00283	0.627338
2009-11-10	20	7.58	0.748	135.383	95.036	11.115	119.68	9.792	2.4129	6706.2	139.028	2.17401	1.07758
2009-12-23	16	7.55	0.7616	123.779	89.7	11.232	64.6	44.88	2.68766	7616.71	164.572	1.43052	1.7227
2010-01-27	11	7.35	0.7344	122.802	78.48	6.7	65.3	44.0524	2.48284	10558.1	235.028	1.20591	2.12833
2010-02-24	8	7.53	0.748	130.64	76.15	7.5	102.8	23.0019	2.68267	7265.45	199.081	1.08675	3.00863
2010-03-23	10	7.43	0.714	124.108	42.22	7.8	89.4	42.6522	1.73349	6042.71	101.857	1.40042	1.4374
2010-04-28	14	7.51	0.7004	120.189	40.15	6.4	83	48.1229	2.68267	8111.42	277.974	1.09378	3.59672
2010-05-19	16	7.62	0.7344	126.721	37.6	5.7	84.6	54.1088	2.58276	6170.09	150.416	1.27625	2.20701
2010-06-16	20	7.91	0.7956	141.744	109	10.6	79.3	29.9289	2.66269	3423.15	95.5923	1.26272	2.65917
2010-07-28	25	8.09	0.748	140.438	106.5	9	65.6	31.5456	2.54279	2289.93	59.3582	1.58201	2.06148
2010-08-25	27	7.72	0.782	151.5	110.25	8.1	67	22.14	0.919201	12365.1	364.969	1.63907	1.90875
2010-09-29	25	7.83	0.7548	144.408	129	7.1	72.6	17.391	2.29301	3842.21	88.2497	3.51081	0.758963
2010-10-27	23	7.56	0.7344	141.83	42	5.7	77	56.9731	2.43788	7335.68	149.008	4.71413	0.478612
2010-11-24	20	7.49	0.7616	128.291	44.26	5.9	102	45.7724	2.8775	9760.09	219.07	1.71461	1.45077
2010-12-22	14	7.52	0.7072	128.291	46.53	8.6	86	43.7573	1.90834	5650.5	97.8885	1.76244	1.15421
2011-01-26	13	8.3	0.7412	170.84	41	3.4	76.4	59.7625	2.19809	1014.48	16.8004	1.24175	2.40178
2011-02-23	9	7.6	0.748	125.713	40.7	7.2	96.2	48.3098	2.69766	6220.33	125.171	1.20909	1.99453
2011-03-23	10	7.64	0.6936	128.291	39.83	7.1	27.1	80.6545	2.4179	5164.7	108.865	1.20139	2.12055
2011-04-20	14	7.44	0.7344	132.159	38	6.2	107	41.1462	2.298	8143.06	209.586	1.19021	2.48196
2011-05-26	14	7.5	0.68	122.489	36.33	5	87.5	44.4868	1.89835	5890.63	153.418	1.17653	2.59137
2011-07-23	17	9.81	0.5576	109.596	101.89	11.817	14.28	32.232			22.1256	2.28315	3.1964
2011-08-17	21	7.63	0.6664	122.489	99.4	7.7	84.7	9.9099	1.59861	4075.86	101.149	1.42235	2.04703
2011-10-19	19	7.11	0.7004	125.713	32.7	8.2	89.9	43.9561	1.87837	15311.2	275.163	2.51892	0.781781
2011-11-23	17	8.14	0.6664	117.332	76.21	5.7	88.2	19.8044	2.42789	1758.1	28.5933	3.47996	0.649357
2011-12-21	14	7.38	0.714	125.713	75.52	5	100.2	10.4198	1.77845	7382.55	117.021	2.3431	0.780558
2012-01-18	9	7.53	0.6392	132.159	52.74	3.9	69.6	39.0835	2.15812	5940.63	132.159	1.15561	2.31448
2012-02-25	7	7.28	0.748	132.159	83.23	5.8	131.6	4.59104	2.19809	10531.8	226.45	1.13972	2.22318
2012-03-21	11	7.1	0.7004	103.149	95.37	10.7	53.4	35.7494	1.99826	15289.1	278.129	1.37107	1.51153
2012-04-19	13	7.13	0.6596	119.266	99.9	10.7	68.8	10.466	2.11816	15615.7	307.667	1.38039	1.60746
2012-05-09	16	7.49	0.6528	125.713	93.94	9.9	40.2	36.5017	1.99826	6614.98	155.96	1.30115	2.084
2012-06-20	20	7.82	0.7072	132.159	117.6	6.4	51.1	27.4542	1.69852	2744.34	192.069	1.0266	8.47156
2013-01-17	10	7.5	0.68	106.372	86.25	6.24	70.4	27.72	2.19809	6588.63	98.9504	1.69958	1.04915
2013-02-13	7	8.14	0.5508	74.1382	69.9	4.8	53.2	24.8135	1.75847	1163.9	15.6427	1.23714	1.86778
2013-03-20	12	7.6	0.7004	99.9254	22.5	15.5	65.2	65.4516	2.02824	4858.67	108.573	1.21127	2.21673
2013-04-17	15	8.18	0.646	87.0318	90	5.3	73	14.0527	1.79844	1173.87	15.671	2.43102	0.90051

## Sheet: metadata_worksheet_Hydrology1-3
Date	mm/dd/yyyy
Water Volume	m3
Water inflow Data	m3/d
Water outflow Data	m3/d

## Sheet: Hydrology1_data_King Talal Dam
Date	Water Volume	Water inflow Data	Water outflow Data
mm/dd/yyyy	m3	m3/d	m3/d
2007-09-13	34927800	188854	132883
2007-09-14	34983800	184409	277694
2007-09-15	34890500	184868	371438
2007-09-16	34703900	192198	322798
2007-09-17	34573300	190730	265358
2007-09-18	34498700	180455	311054
2007-09-19	34368100	129369	278626
2007-09-20	34218800	187723	169066
2007-09-21	34237500	178196	290138
2007-09-22	34125600	179575	310174
2007-09-23	33995000	172246	302846
2007-09-24	33864400	184576	296518
2007-09-25	33752400	180538	329794
2007-09-26	33603200	173305	322562
2007-09-27	33453900	170172	132858
2007-09-28	33491200	166002	277944
2007-09-29	33379300	170973	319814
2007-09-30	33230400	170029	278378
2007-10-01	33122100	188001	296350
2007-10-02	33013700	197424	321252
2007-10-03	32889900	189384	328690
2007-10-04	32750600	187349	125434
2007-10-05	32812500	177131	270002
2007-10-06	32719600	180479	319784
2007-10-07	32580300	178663	317969
2007-10-08	32441000	189623	297974
2007-10-09	32332700	195718	319546
2007-10-10	32208900	199290	323114
2007-10-11	32085000	196716	150282
2007-10-12	32131500	190958	20696
2007-10-13	32301700	199460	168504
2007-10-14	32332700	195315	319143
2007-10-15	32208900	192394	300740
2007-10-16	32100500	202479	310829
2007-10-17	31992200	192744	363006
2007-10-18	31821900	197085	305433
2007-10-19	31713500	195466	272858
2007-10-20	31636200	184175	323511
2007-10-21	31496800	185959	402629
2007-10-22	31280100	200003	370265
2007-10-23	31109900	190932	361192
2007-10-24	30939600	199889	370153
2007-10-25	30769400	202753	202753
2007-10-26	30769400	190902	252814
2007-10-27	30707500	187604	404301
2007-10-28	30490800	185030	386251
2007-10-29	30289500	190028	422206
2007-10-30	30057400	197895	368154
2007-10-31	29887100	200728	355515
2007-11-01	29732300	203445	218923
2007-11-02	29716800	197970	275359
2007-11-03	29639400	202910	419608
2007-11-04	29422700	198723	384466
2007-11-05	29237000	185198	386416
2007-11-06	29035800	195951	381691
2007-11-07	28850000	190142	252055
2007-11-08	28788100	186436	78087
2007-11-09	28896500	184591	277462
2007-11-10	28803600	185925	402622
2007-11-11	28586900	191832	439490
2007-11-12	28339300	181352	320658
2007-11-13	28199900	191489	361748
2007-11-14	28029700	190912	330221
2007-11-15	27890400	195414	179932
2007-11-16	27905900	201795	279187
2007-11-17	27828500	192630	362892
2007-11-18	27658200	193506	363770
2007-11-19	27487900	195798	87448
2007-11-20	27596300	195542	319378
2007-11-21	27472500	658340	116590
2007-11-22	28014200	829399	9041
2007-11-23	28834600	370474	293082
2007-11-24	28912000	212587	429285
2007-11-25	28695300	203532	110664
2007-11-26	28788100	189338	235772
2007-11-27	28741700	188000	389218
2007-11-28	28540500	197774	213252
2007-11-29	28525000	202264	62962
2007-11-30	28664300	65045	343653
2007-12-01	28525000	203274	342580
2007-12-02	28385700	598491	72227
2007-12-03	28912000	406853	267547
2007-12-04	29051300	224464	270898
2007-12-05	29004800	205447	50663
2007-12-06	29159600	208706	7486
2007-12-07	29360800	214438	167712
2007-12-08	29407600	220692	360289
2007-12-09	29268000	205566	97219
2007-12-10	29376300	223657	208182
2007-12-11	29391800	215260	416474
2007-12-12	29190600	215375	91548
2007-12-13	29314400	225720	9022
2007-12-14	29531100	213416	352722
2007-12-15	29391800	216234	401974
2007-12-16	29206000	222414	268850
2007-12-17	29159600	213782	384044
2007-12-18	28989300	208868	100522
2007-12-19	29097700	208691	7469
2007-12-20	29298900	224178	7482
2007-12-21	29515600	216593	324943
2007-12-22	29407300	213497	352803
2007-12-23	29268000	210969	102619
2007-12-24	29376300	212708	305580
2007-12-25	29283400	215319	354621
2007-12-26	29144100	207356	99007
2007-12-27	29252500	210669	9450
2007-12-28	29453700	209171	332998
2007-12-29	29329900	209303	379566
2007-12-30	29159600	206015	113144
2007-12-31	29252500	195241	257156
2008-01-01	29180600	212351	372612
2008-01-02	29020300	201230	154795
2008-01-03	29066700	196364	10628
2008-01-04	29252500	208175	270087
2008-01-05	29190600	205231	360012
2008-01-06	29035800	437571	344700
2008-01-07	29128700	207190	269106
2008-01-08	29066700	205396	344700
2008-01-09	28927400	349884	133186
2008-01-10	29144100	349607	9082
2008-01-11	29484700	265924	343316
2008-01-12	29407300	214502	369289
2008-01-13	29252500	217174	139779
2008-01-14	29329900	221336	267775
2008-01-15	29283400	217285	325631
2008-01-16	29175100	221302	97474
2008-01-17	29298900	224190	7492
2008-01-18	29515600	211790	289182
2008-01-19	29438200	216586	324936
2008-01-20	29329900	219610	64825
2008-01-21	29484700	221261	236740
2008-01-22	29469200	434533	248793
2008-01-23	29654900	702597	52505
2008-01-24	30305000	380626	9142
2008-01-25	30676500	306285	290807
2008-01-26	30692000	340881	217057
2008-01-27	30815800	423854	52369
2008-01-28	31187300	309610	170305
2008-01-29	31326600	791628	17708
2008-01-30	32100500	999903	9287
2008-01-31	33091100	929929	7440
2008-02-01	34013600	559264	130152
2008-02-02	34442700	427396	315454
2008-02-03	34554700	638887	41861
2008-02-04	35151700	437695	213800
2008-02-05	35375600	419241	381937
2008-02-06	35412900	371605	35778
2008-02-07	35748700	364949	10466
2008-02-08	36103200	362154	268868
2008-02-09	36196500	332841	332841
2008-02-10	36196500	299469	224841
2008-02-11	36271100	300204	281547
2008-02-12	36289800	339318	208719
2008-02-13	36420400	571410	86326
2008-02-14	36905500	1010670	5406
2008-02-15	37910700	773729	136703
2008-02-16	38547700	322223	322223
2008-02-17	38547700	329014	70223
2008-02-18	38806500	399870	21636
2008-02-19	39184800	918425	181864
2008-02-20	39921300	562723	45139
2008-02-21	40438900	349296	10877
2008-02-22	40777300	310689	290782
2008-02-23	40797200	282806	282806
2008-02-24	40797200	274098	55120
2008-02-25	41016200	287766	208138
2008-02-26	41095800	256012	236105
2008-02-27	41115700	253377	54306
2008-02-28	41314800	250050	11166
2008-02-29	41553700	251389	271296
2008-03-01	41533800	251226	291040
2008-03-02	41494000	259065	179437
2008-03-03	41573600	262173	262173
2008-03-04	41573600	242701	362143
2008-03-05	41454200	239261	159633
2008-03-06	41533800	232038	13060
2008-03-07	41752800	218966	258780
2008-03-08	41713000	221657	420728
2008-03-09	41513900	213037	392200
2008-03-10	41334700	200340	339690
2008-03-11	41195400	211854	311389
2008-03-12	41095800	197527	197527
2008-03-13	41095800	190048	70606
2008-03-14	41215300	193625	253346
2008-03-15	41155600	201606	281234
2008-03-16	41075900	206783	326225
2008-03-17	40956500	204856	344206
2008-03-18	40817100	188417	367580
2008-03-19	40638000	186799	326148
2008-03-20	40498600	191381	151567
2008-03-21	40538400	195354	255075
2008-03-22	40478700	183105	342362
2008-03-23	40319500	202863	362119
2008-03-24	40160200	192179	331529
2008-03-25	40020900	201253	320695
2008-03-26	39901400	195610	354866
2008-03-27	39742200	193097	153283
2008-03-28	39782000	190782	270410
2008-03-29	39702300	199356	318799
2008-03-30	39582900	210024	349373
2008-03-31	39443600	218166	337608
2008-04-01	39324100	197467	316910
2008-04-02	39204700	198240	337589
2008-04-03	39065300	203710	163896
2008-04-04	39105100	197954	237768
2008-04-05	39065300	196201	375364
2008-04-06	38886200	208082	347432
2008-04-07	38746800	195459	334808
2008-04-08	38607500	199141	318583
2008-04-09	38488000	194298	373462
2008-04-10	38308900	203670	143949
2008-04-11	38368600	192327	232141
2008-04-12	38328800	197399	296934
2008-04-13	38229200	188040	347296
2008-04-14	38070000	186207	345464
2008-04-15	37910700	186176	345432
2008-04-16	37751500	186143	345400
2008-04-17	37592200	183475	163568
2008-04-18	37612100	179487	239208
2008-04-19	37552400	173290	372360
2008-04-20	37353300	179013	318363
2008-04-21	37214000	189850	309292
2008-04-22	37094500	168312	320068
2008-04-23	36942800	179600	384828
2008-04-24	36737500	180015	161358
2008-04-25	36756200	183279	276564
2008-04-26	36662900	182370	406255
2008-04-27	36439000	183272	332528
2008-04-28	36289800	181581	330837
2008-04-29	36140500	175276	343190
2008-04-30	35972600	174921	249549
2008-05-01	35898000	188088	150774
2008-05-02	35935300	188158	300100
2008-05-03	35823300	183625	370196
2008-05-04	35636800	187782	150468
2008-05-05	35674100	179022	290964
2008-05-06	35562100	194280	380850
2008-05-07	35375600	182805	182805
2008-05-08	35375600	185213	17300
2008-05-09	35543500	251255	307226
2008-05-10	35487500	187639	411524
2008-05-11	35263600	188447	132476
2008-05-12	35319600	183421	369991
2008-05-13	35133000	187432	374003
2008-05-14	34946500	188113	188113
2008-05-15	34946500	185132	17218
2008-05-16	35114400	188390	337647
2008-05-17	34965100	187535	411422
2008-05-18	34741200	185414	110783
2008-05-19	34815900	179994	310596
2008-05-20	34685300	180838	386063
2008-05-21	34480000	192280	173623
2008-05-22	34498700	168081	18827
2008-05-23	34647900	177402	326656
2008-05-24	34498700	179027	179027
2008-05-25	34498700	178199	252827
2008-05-26	34424100	178984	384212
2008-05-27	34218800	188117	337373
2008-05-28	34069600	184344	184344
2008-05-29	34069600	169676	20420
2008-05-30	34218800	169218	337131
2008-05-31	34050900	170807	394692
2008-06-01	33827000	175525	212839
2008-06-02	33789700	169945	263230
2008-06-03	33696400	176223	269508
2008-06-04	33603200	168758	243386
2008-06-05	33528500	164375	52433
2008-06-06	33640500	172571	321828
2008-06-07	33491200	170267	400096
2008-06-08	33261400	164610	211044
2008-06-09	33215000	168595	245989
2008-06-10	33137600	161350	331612
2008-06-11	32967300	159140	282968
2008-06-12	32843500	167374	120936
2008-06-13	32889900	166525	259397
2008-06-14	32797000	170830	356570
2008-06-15	32611300	159784	206218
2008-06-16	32564900	160310	237704
2008-06-17	32487500	161581	347321
2008-06-18	32301700	172126	311430
2008-06-19	32162400	160912	83520
2008-06-20	32239800	159140	252012
2008-06-21	32146900	169753	340015
2008-06-22	31976700	171306	202262
2008-06-23	31945700	162451	177929
2008-06-24	31930200	163028	348772
2008-06-25	31744500	164347	303649
2008-06-26	31605200	167375	105463
2008-06-27	31667100	169189	262091
2008-06-28	31574200	166892	399036
2008-06-29	31342100	172138	172138
2008-06-30	31342100	166382	197338
2008-07-01	31311100	171976	357720
2008-07-02	31125400	176862	316168
2008-07-03	30986100	170514	93120
2008-07-04	31063500	167472	260344
2008-07-05	30970600	171046	341308
2008-07-06	30800300	168452	245842
2008-07-07	30722900	180506	165026
2008-07-08	30738400	164985	366205
2008-07-09	30537200	183248	276120
2008-07-10	30444300	180671	103281
2008-07-11	30521700	178535	286881
2008-07-12	30413400	173846	375068
2008-07-13	30212100	168707	184185
2008-07-14	30196700	181306	196784
2008-07-15	30181200	165465	304771
2008-07-16	30041900	188088	311912
2008-07-17	29918100	188132	126220
2008-07-18	29980000	180492	257886
2008-07-19	29902600	178314	364054
2008-07-20	29716800	178695	225129
2008-07-21	29670400	182078	197556
2008-07-22	29654900	180722	304550
2008-07-23	29531100	171670	295498
2008-07-24	29407300	182762	120846
2008-07-25	29469200	180278	257672
2008-07-26	29391800	181699	367439
2008-07-27	29206000	179084	194561
2008-07-28	29190600	179339	194818
2008-07-29	29175100	176252	362012
2008-07-30	28989300	185498	262870
2008-07-31	28912000	180030	102638
2008-08-01	28989300	177920	286270
2008-08-02	28881000	168885	354625
2008-08-03	28695300	177791	208747
2008-08-04	28664300	168854	168854
2008-08-05	28664300	169869	340135
2008-08-06	28494000	175932	284278
2008-08-07	28385700	178753	116841
2008-08-08	28447600	172672	250062
2008-08-09	28370200	177702	440836
2008-08-10	28107100	177592	208548
2008-08-11	28076100	180454	195932
2008-08-12	28060600	178601	302428
2008-08-13	27936800	181149	366890
2008-08-14	27751100	173862	127428
2008-08-15	27797500	176712	223146
2008-08-16	27751100	180806	444532
2008-08-17	27487400	180808	226650
2008-08-18	27441500	186456	155500
2008-08-19	27472500	174561	344823
2008-08-20	27302200	174500	344762
2008-08-21	27131900	174092	112180
2008-08-22	27193900	180920	258314
2008-08-23	27116500	177963	410135
2008-08-24	26884300	177574	224010
2008-08-25	26837900	180043	195521
2008-08-26	26822400	176453	346715
2008-08-27	26652100	175116	345379
2008-08-28	26481800	475304	113391
2008-08-29	26843800	-121900	271404
2008-08-30	26450500	170889	402631
2008-08-31	26218700	175878	222313
2008-09-01	26172300	179897	195378
2008-09-02	26156800	171178	341438
2008-09-03	25986500	180851	335635
2008-09-04	25831800	175036	113122
2008-09-05	25893700	180824	304652
2008-09-06	25769800	189064	434562
2008-09-07	25524300	185541	200479
2008-09-08	25509400	193816	268512
2008-09-09	25434700	188218	322672
2008-09-10	25300300	195905	270601
2008-09-11	25225600	199827	65375
2008-09-12	25360000	185127	259822
2008-09-13	25285300	193750	313264
2008-09-14	25165800	201076	230954
2008-09-15	25135900	198724	243544
2008-09-16	25091100	199259	378529
2008-09-17	24911800	202971	277666
2008-09-18	24837100	220932	71540
2008-09-19	24986500	213254	273012
2008-09-20	24926800	218282	412491
2008-09-21	24732600	228847	243786
2008-09-22	24717600	232802	262680
2008-09-23	24687700	227935	317572
2008-09-24	24598100	220017	339530
2008-09-25	24478600	223718	104205
2008-09-26	24598100	233121	203243
2008-09-27	24628000	235686	370138
2008-09-28	24493500	232943	292699
2008-09-29	24433800	241914	152281
2008-09-30	24523400	235105	160408
2008-10-01	24598100	224958	359410
2008-10-02	24463700	234040	248980
2008-10-03	24448700	225759	270576
2008-10-04	24403900	234566	309264
2008-10-05	24329200	231633	276450
2008-10-06	24284400	231979	291737
2008-10-07	24224600	239322	314616
2008-10-08	24149300	226821	330796
2008-10-09	24045400	231045	201168
2008-10-10	24075200	229700	259577
2008-10-11	24045400	232952	277769
2008-10-12	24000500	234861	309558
2008-10-13	23925800	218465	323040
2008-10-14	23821300	232418	307115
2008-10-15	23746600	234133	338706
2008-10-16	23642000	228703	258584
2008-10-17	23612100	232028	232028
2008-10-18	23612100	232488	381878
2008-10-19	23462700	231365	410636
2008-10-20	23283500	212281	346736
2008-10-21	23149000	236526	370978
2008-10-22	23014600	231636	351150
2008-10-23	22895000	223324	223324
2008-10-24	22895000	218826	278584
2008-10-25	22835300	215727	350179
2008-10-26	22700800	228576	344757
2008-10-27	22584600	226890	400978
2008-10-28	22410600	223000	257818
2008-10-29	22375700	297866	239837
2008-10-30	22433800	369115	116998
2008-10-31	22685900	218450	263267
2008-11-01	22641100	211373	325825
2008-11-02	22526600	209750	325809
2008-11-03	22410600	201829	341101
2008-11-04	22271300	210969	315422
2008-11-05	22166800	208980	348251
2008-11-06	22027600	228616	240222
2008-11-07	22016000	222566	210960
2008-11-08	22027600	227945	378822
2008-11-09	21876700	200726	328391
2008-11-10	21749000	205106	321165
2008-11-11	21633000	221943	361214
2008-11-12	21493700	213864	306712
2008-11-13	21400800	209775	244593
2008-11-14	21366000	211768	211768
2008-11-15	21366000	206851	369333
2008-11-16	21203500	204563	378652
2008-11-17	21029500	205575	286816
2008-11-18	20948200	210957	292199
2008-11-19	20867000	205299	367782
2008-11-20	20704500	175020	221444
2008-11-21	20658100	190533	202139
2008-11-22	20646500	198234	349111
2008-11-23	20495600	200073	362555
2008-11-24	20333100	206325	333990
2008-11-25	20205400	218120	297968
2008-11-26	20125600	201573	319026
2008-11-27	20008100	203251	226463
2008-11-28	19984900	203988	227200
2008-11-29	19961700	206241	357118
2008-11-30	19810800	203360	354236
2008-12-01	19660000	203415	319474
2008-12-02	19543900	200600	305054
2008-12-03	19439400	200153	362636
2008-12-04	19277000	197448	209054
2008-12-05	19265400	199433	234251
2008-12-06	19230500	201563	353044
2008-12-07	19079100	201844	201844
2008-12-08	19079100	207679	9774
2008-12-09	19277000	204458	320517
2008-12-10	19160900	222275	398588
2008-12-11	18984600	212169	223978
2008-12-12	18972800	201129	236556
2008-12-13	18937400	202705	261750
2008-12-14	18878300	199002	258044
2008-12-15	18819300	200232	294700
2008-12-16	18724800	201444	260487
2008-12-17	18665800	203811	298279
2008-12-18	18571300	206249	229866
2008-12-19	18547700	200697	212505
2008-12-20	18535900	199682	376810
2008-12-21	18358700	196917	126066
2008-12-22	18429600	194205	253247
2008-12-23	18370500	203036	262079
2008-12-24	18311500	336644	6006
2008-12-25	18642100	335442	4804
2008-12-26	18972800	206501	135650
2008-12-27	19043600	202396	285055
2008-12-28	18961000	198518	151284
2008-12-29	19008200	190402	84126
2008-12-30	19114500	200475	235900
2008-12-31	19079100	209745	127896
2009-01-01	19160900	204605	7305
2009-01-02	19358200	201913	225125
2009-01-03	19335000	198004	337275
2009-01-04	19195700	206605	102151
2009-01-05	19300200	205948	240766
2009-01-06	19265400	200490	339761
2009-01-07	19126100	204366	157942
2009-01-08	19172500	207060	44578
2009-01-09	19335000	203159	226370
2009-01-10	19311800	200496	339767
2009-01-11	19172500	205917	101464
2009-01-12	19277000	205944	240762
2009-01-13	19242100	200285	339758
2009-01-14	19102700	204564	157938
2009-01-15	19149300	209822	58945
2009-01-16	19300200	201907	225119
2009-01-17	19277000	198785	349662
2009-01-18	19126100	208394	103941
2009-01-19	19230500	198927	256956
2009-01-20	19172500	199124	339812
2009-01-21	19031800	200556	165129
2009-01-22	19067200	207824	44534
2009-01-23	19230500	203144	226356
2009-01-24	19207300	199674	339752
2009-01-25	19067200	203550	109895
2009-01-26	19160900	205928	240746
2009-01-27	19126100	202327	332018
2009-01-28	18996400	205842	241264
2009-01-29	18961000	202432	37319
2009-01-30	19126100	206311	253342
2009-01-31	19079100	206133	347835
2009-02-01	18937300	200699	106231
2009-02-02	19031800	204726	251960
2009-02-03	18984600	203994	381122
2009-02-04	18807500	201315	177698
2009-02-05	18831100	205213	51702
2009-02-06	18984600	200688	247922
2009-02-07	18937300	205897	371216
2009-02-08	18772000	206276	229893
2009-02-09	18748400	213690	213690
2009-02-10	18748400	539212	57090
2009-02-11	19230500	1444470	51756
2009-02-12	20623200	326836	152748
2009-02-13	20797300	206073	8772
2009-02-14	20994600	207552	300399
2009-02-15	20901800	206168	240986
2009-02-16	20867000	203369	226581
2009-02-17	20843800	214354	260778
2009-02-18	20797300	204972	204972
2009-02-19	20797300	203038	75372
2009-02-20	20925000	270513	26789
2009-02-21	21168700	2063800	8823
2009-02-22	23223700	651067	143133
2009-02-23	23731600	378413	243960
2009-02-24	23866100	312270	192756
2009-02-25	23985600	264769	264769
2009-02-26	23985600	248379	54169
2009-02-27	24179800	1565210	6141
2009-02-28	25738900	4649990	6468
2009-03-01	30382400	2450740	5155
2009-03-02	32828000	688406	118474
2009-03-03	33397900	524395	39303
2009-03-04	33883000	340838	154268
2009-03-05	34069600	334969	111084
2009-03-06	34293500	316040	166784
2009-03-07	34442700	222429	278400
2009-03-08	34386800	227337	245994
2009-03-09	34368100	241662	185692
2009-03-10	34424100	238385	275698
2009-03-11	34386800	239397	276711
2009-03-12	34349400	238817	33590
2009-03-13	34554700	247812	247812
2009-03-14	34554700	232697	307325
2009-03-15	34480000	218521	293149
2009-03-16	34405400	231110	193796
2009-03-17	34442700	225372	300000
2009-03-18	34368100	230882	305510
2009-03-19	34293500	226526	114584
2009-03-20	34405400	231596	231596
2009-03-21	34405400	215882	253196
2009-03-22	34368100	224825	318110
2009-03-23	34274800	300274	244303
2009-03-24	34330800	1681410	76906
2009-03-25	35935300	342002	230060
2009-03-26	36047200	230415	118472
2009-03-27	36159200	233684	233684
2009-03-28	36159200	227941	339884
2009-03-29	36047200	309909	347226
2009-03-30	36009900	233014	251668
2009-03-31	35991300	240224	352166
2009-04-01	35879300	239288	332573
2009-04-02	35786000	230617	211960
2009-04-03	35804700	229879	229879
2009-04-04	35804700	237222	386479
2009-04-05	35655400	218076	330018
2009-04-06	35543500	220343	313628
2009-04-07	35450200	218358	367615
2009-04-08	35300900	221453	333395
2009-04-09	35189000	225551	169580
2009-04-10	35245000	217774	255088
2009-04-11	35207700	215483	346082
2009-04-12	35077100	223123	335066
2009-04-13	34965100	219123	293751
2009-04-14	34890500	221919	389835
2009-04-15	34722600	215333	345930
2009-04-16	34592000	226518	189203
2009-04-17	34629300	227474	246132
2009-04-18	34610600	222033	315318
2009-04-19	34517400	218923	368179
2009-04-20	34368100	214039	344639
2009-04-21	34237500	225961	375217
2009-04-22	34088200	216035	365291
2009-04-23	33939000	216523	197866
2009-04-24	33957600	220981	258295
2009-04-25	33920300	199247	311190
2009-04-26	33808400	221290	333232
2009-04-27	33696400	223117	279088
2009-04-28	33640500	220724	369981
2009-04-29	33491200	215754	271725
2009-04-30	33435200	228517	228517
2009-05-01	33435200	220983	258297
2009-05-02	33397900	219136	417591
2009-05-03	33199500	211286	304157
2009-05-04	33106600	222394	299786
2009-05-05	33029200	222569	361874
2009-05-06	32889900	222396	361702
2009-05-07	32750600	216233	185276
2009-05-08	32781600	218947	265382
2009-05-09	32735100	210132	395873
2009-05-10	32549400	222684	253640
2009-05-11	32518400	213506	337334
2009-05-12	32394600	222470	361776
2009-05-13	32255300	212560	336387
2009-05-14	32131500	222243	206764
2009-05-15	32146900	211631	258067
2009-05-16	32100500	216853	356158
2009-05-17	31961200	211462	242419
2009-05-18	31930200	223854	316724
2009-05-19	31837400	204569	359355
2009-05-20	31682600	206941	237897
2009-05-21	31651600	234030	203072
2009-05-22	31682600	218007	248964
2009-05-23	31651600	219633	420852
2009-05-24	31450400	217958	233436
2009-05-25	31434900	213265	368050
2009-05-26	31280200	211595	350900
2009-05-27	31140800	211003	241960
2009-05-28	31109900	207714	114844
2009-05-29	31202800	215142	261577
2009-05-30	31156300	211624	350860
2009-05-31	31017100	210889	241915
2009-06-01	30986100	190229	283100
2009-06-02	30893200	213605	383867
2009-06-03	30722900	217671	264106
2009-06-04	30676500	208066	130674
2009-06-05	30753900	210447	241404
2009-06-06	30722900	205943	314292
2009-06-07	30614600	204699	142785
2009-06-08	30676500	164488	257359
2009-06-09	30583600	206223	422920
2009-06-10	30366900	218350	233829
2009-06-11	30351400	205871	113000
2009-06-12	30444300	239250	285684
2009-06-13	30397900	208610	347917
2009-06-14	30258600	215911	184954
2009-06-15	30289500	211353	304224
2009-06-16	30196700	206773	361557
2009-06-17	30041900	213535	244492
2009-06-18	30010900	212607	88779
2009-06-19	30134800	200850	262764
2009-06-20	30072800	193456	348240
2009-06-21	29918100	202015	155580
2009-06-22	29964500	211864	289256
2009-06-23	29887100	205263	344568
2009-06-24	29747800	213411	244368
2009-06-25	29716800	203125	110255
2009-06-26	29809700	204316	281708
2009-06-27	29732300	200524	355308
2009-06-28	29577500	198576	183097
2009-06-29	29593000	207994	22254
2009-06-30	29778700	200826	231782
2009-07-01	29747800	204778	436954
2009-07-02	29515600	196783	274175
2009-07-03	29438200	194858	349642
2009-07-04	29283400	194143	379884
2009-07-05	29097700	200706	200706
2009-07-06	29097700	199980	277372
2009-07-07	29020300	198889	353673
2009-07-08	28865500	194316	271708
2009-07-09	28788100	197502	73675
2009-07-10	28912000	204769	266683
2009-07-11	28850000	192600	316427
2009-07-12	28726200	197385	135471
2009-07-13	28788100	206072	329899
2009-07-14	28664300	199538	338844
2009-07-15	28525000	194080	255994
2009-07-16	28463100	190549	113157
2009-07-17	28540500	204602	266516
2009-07-18	28478600	203670	296540
2009-07-19	28385700	205536	128144
2009-07-20	28463100	207737	254172
2009-07-21	28416600	209197	363977
2009-07-22	28261900	230055	214577
2009-07-23	28277300	187314	125404
2009-07-24	28339300	190128	252038
2009-07-25	28277300	191072	299424
2009-07-26	28169000	190407	143972
2009-07-27	28215400	198877	271772
2009-07-28	28142500	200193	374952
2009-07-29	27967800	197827	151392
2009-07-30	28014200	194771	24509
2009-07-31	28184500	184600	277470
2009-08-01	28091600	188601	374342
2009-08-02	27905900	191384	129470
2009-08-03	27967800	182756	244670
2009-08-04	27905900	194586	349370
2009-08-05	27751100	193800	255714
2009-08-06	27689200	196878	119486
2009-08-07	27766600	185831	263223
2009-08-08	27689200	188565	312392
2009-08-09	27565300	192235	176756
2009-08-10	27580800	193381	286252
2009-08-11	27487900	191014	330319
2009-08-12	27348600	195811	226768
2009-08-13	27317700	196665	119275
2009-08-14	27395100	195953	257865
2009-08-15	27333200	188979	343763
2009-08-16	27178400	197542	151107
2009-08-17	27224800	196892	258806
2009-08-18	27162900	188242	373982
2009-08-19	26977200	190496	252410
2009-08-20	26915200	196576	119186
2009-08-21	26992600	187894	265284
2009-08-22	26915200	196424	366686
2009-08-23	26745000	188777	157820
2009-08-24	26775900	187869	265261
2009-08-25	26698500	196492	382233
2009-08-26	26512800	191731	238166
2009-08-27	26466400	196404	119012
2009-08-28	26543800	195850	273242
2009-08-29	26466400	188871	374612
2009-08-30	26280600	195938	134024
2009-08-31	26342500	187712	265104
2009-09-01	26265200	187335	373076
2009-09-02	26079400	196617	274009
2009-09-03	26002000	194213	116821
2009-09-04	26079400	180563	242475
2009-09-05	26017500	188315	389536
2009-09-06	25816300	193265	224222
2009-09-07	25785300	193977	240412
2009-09-08	25738900	190196	389798
2009-09-09	25539300	185078	259774
2009-09-10	25464600	189008	114312
2009-09-11	25539300	141701	231336
2009-09-12	25449600	190635	369906
2009-09-13	25270400	194539	224418
2009-09-14	25240500	186066	290640
2009-09-15	25135900	198274	362606
2009-09-16	24971600	204336	249153
2009-09-17	24926800	199460	229339
2009-09-18	24896900	199459	378730
2009-09-19	24717600	184741	124985
2009-09-20	24777400	184851	20520
2009-09-21	24941700	187102	291675
2009-09-22	24837100	184759	364030
2009-09-23	24657900	185744	215622
2009-09-24	24628000	200077	110442
2009-09-25	24717600	198864	243682
2009-09-26	24672800	194324	403473
2009-09-27	24463700	193165	282800
2009-09-28	24374000	189925	279561
2009-09-29	24284400	199261	378532
2009-09-30	24105100	191900	296474
2009-10-01	24000500	202937	128241
2009-10-02	24075200	193969	268665
2009-10-03	24000500	192828	387039
2009-10-04	23806300	193883	268579
2009-10-05	23731600	185580	290155
2009-10-06	23627100	185729	335121
2009-10-07	23477700	192627	222506
2009-10-08	23447800	196656	107020
2009-10-09	23537400	188818	248575
2009-10-10	23477700	199184	423273
2009-10-11	23253600	198201	198201
2009-10-12	23253600	205044	264801
2009-10-13	23193800	202281	411430
2009-10-14	22984700	201952	396163
2009-10-15	22790500	191749	117052
2009-10-16	22865200	186995	306509
2009-10-17	22745600	200745	350138
2009-10-18	22596300	200469	397770
2009-10-19	22399000	194185	345062
2009-10-20	22248100	192020	354502
2009-10-21	22085600	202334	318394
2009-10-22	21969500	201260	189654
2009-10-23	21981100	202089	294936
2009-10-24	21888300	225343	358826
2009-10-25	21754800	174299	342570
2009-10-26	21586500	213581	294822
2009-10-27	21505300	208811	371294
2009-10-28	21342800	202333	341604
2009-10-29	21203500	214607	156578
2009-10-30	21261600	215108	249926
2009-10-31	21226800	259412	329047
2009-11-01	21157100	261780	343022
2009-11-02	21075900	535961	60118
2009-11-03	21551700	1513770	6118
2009-11-04	23059400	453957	319504
2009-11-05	23193800	265586	175950
2009-11-06	23283500	231583	261462
2009-11-07	23253600	235540	280358
2009-11-08	23208800	246814	366328
2009-11-09	23089200	240131	270009
2009-11-10	23059400	237790	357304
2009-11-11	22939900	245510	350085
2009-11-12	22835300	222443	117868
2009-11-13	22939900	252598	297416
2009-11-14	22895000	255114	329810
2009-11-15	22820300	249343	309100
2009-11-16	22760600	245806	215928
2009-11-17	22790500	247074	306831
2009-11-18	22730700	253903	224024
2009-11-19	22760600	223415	118842
2009-11-20	22865200	230368	260246
2009-11-21	22835300	237563	267440
2009-11-22	22805400	223524	238464
2009-11-23	22790500	227304	287061
2009-11-24	22730700	238189	223250
2009-11-25	22745600	243751	258690
2009-11-26	22730700	235694	160997
2009-11-27	22805400	230289	6201
2009-11-28	23029500	240200	314895
2009-11-29	22954800	244832	304590
2009-11-30	22895000	245946	275824
2009-12-01	22865200	245175	319872
2009-12-02	22790500	245817	365331
2009-12-03	22670900	231673	82280
2009-12-04	22820300	214887	244766
2009-12-05	22790500	237896	327531
2009-12-06	22700800	227005	256884
2009-12-07	22670900	486338	112856
2009-12-08	23044400	287486	287486
2009-12-09	23044400	252386	252386
2009-12-10	23044400	235639	101186
2009-12-11	23178900	218493	248372
2009-12-12	23149000	259173	333869
2009-12-13	23074300	253695	268634
2009-12-14	23059400	266273	281212
2009-12-15	23044400	264133	338830
2009-12-16	22969700	266963	311780
2009-12-17	22924900	629267	61576
2009-12-18	23492600	2486080	7622
2009-12-19	25971100	580665	240149
2009-12-20	26311600	296235	125964
2009-12-21	26481800	264784	218349
2009-12-22	26528300	266890	266890
2009-12-23	26528300	259898	120592
2009-12-24	26667600	244454	12278
2009-12-25	26899800	263730	325642
2009-12-26	26837900	250931	374760
2009-12-27	26714000	246095	230616
2009-12-28	26729500	235692	282128
2009-12-29	26683100	249946	358292
2009-12-30	26574700	391947	283601
2009-12-31	26683100	239007	68744
2010-01-01	26853300	233036	279471
2010-01-02	26806900	247074	324466
2010-01-03	26729500	222936	207458
2010-01-04	26745000	222981	331330
2010-01-05	26636600	223447	269882
2010-01-06	26590200	229370	151978
2010-01-07	26667600	210671	9452
2010-01-08	26868800	222930	315800
2010-01-09	26775900	248007	371834
2010-01-10	26652100	242761	273718
2010-01-11	26621200	242975	382281
2010-01-12	26481800	245646	307559
2010-01-13	26419900	254590	301026
2010-01-14	26373500	241612	9436
2010-01-15	26605700	219030	327378
2010-01-16	26497300	253549	361898
2010-01-17	26389000	339181	122484
2010-01-18	26605700	2383120	154230
2010-01-19	28834600	1633690	240630
2010-01-20	30227600	279939	78720
2010-01-21	30428800	424655	6738
2010-01-22	30846800	334134	179350
2010-01-23	31001500	275282	290760
2010-01-24	30986100	361148	206364
2010-01-25	31140800	1741170	23067
2010-01-26	32858900	353174	136476
2010-01-27	33075600	307341	307341
2010-01-28	33075600	282204	34550
2010-01-29	33323300	280942	296420
2010-01-30	33307800	273382	319818
2010-01-31	33261400	264051	248572
2010-02-01	33276900	273955	335870
2010-02-02	33215000	269089	284566
2010-02-03	33199500	323942	277507
2010-02-04	33245900	961797	44838
2010-02-05	34162900	753677	249936
2010-02-06	34666600	260606	335235
2010-02-07	34592000	277386	258729
2010-02-08	34610600	277904	315218
2010-02-09	34573300	268699	343327
2010-02-10	34498700	260206	166921
2010-02-11	34592000	254560	12018
2010-02-12	34834500	253071	309042
2010-02-13	34778600	250085	362027
2010-02-14	34666600	268315	342944
2010-02-15	34592000	268031	361316
2010-02-16	34498700	263549	375491
2010-02-17	34386800	255534	236877
2010-02-18	34405400	263564	170279
2010-02-19	34498700	261446	298760
2010-02-20	34461400	258144	370086
2010-02-21	34349400	266229	378172
2010-02-22	34237500	263807	319778
2010-02-23	34181500	248573	379172
2010-02-24	34050900	247535	378134
2010-02-25	33920300	527264	210095
2010-02-26	34237500	4038690	7140
2010-02-27	38269000	4445660	145741
2010-02-28	42569000	4918600	66762
2010-03-01	47420800	1219780	253101
2010-03-02	48387500	435812	303993
2010-03-03	48519300	265170	287140
2010-03-04	48497300	261798	42099
2010-03-05	48717000	251844	317754
2010-03-06	48651100	261001	370850
2010-03-07	48541300	261602	349482
2010-03-08	48453400	267815	333724
2010-03-09	48387500	273760	361640
2010-03-10	48299600	258983	368832
2010-03-11	48189800	251497	163618
2010-03-12	48277600	259055	324965
2010-03-13	48211700	251771	361620
2010-03-14	48101900	250326	338206
2010-03-15	48014000	244226	266196
2010-03-16	47992000	257884	323793
2010-03-17	47926100	261756	283726
2010-03-18	47904100	269054	137235
2010-03-19	48036000	251336	251336
2010-03-20	48036000	250596	294536
2010-03-21	47992000	248651	314560
2010-03-22	47926100	245785	267755
2010-03-23	47904100	229903	339753
2010-03-24	47794300	230262	318141
2010-03-25	47706400	244011	156131
2010-03-26	47794300	232204	298114
2010-03-27	47728400	230862	362682
2010-03-28	47596600	231447	341296
2010-03-29	47486700	231660	341510
2010-03-30	47376900	212071	387830
2010-03-31	47201100	209703	363492
2010-04-01	47047300	221739	221739
2010-04-02	47047300	222959	310839
2010-04-03	46959400	213510	411240
2010-04-04	46761700	227382	403140
2010-04-05	46585900	203601	379360
2010-04-06	46410200	198907	330727
2010-04-07	46278400	200494	332313
2010-04-08	46146600	209151	253091
2010-04-09	46102600	203009	290884
2010-04-10	46014700	208426	406160
2010-04-11	45817000	203612	379380
2010-04-12	45641200	22000	175780
2010-04-13	45487500	217624	393383
2010-04-14	45311700	197794	373554
2010-04-15	45135900	211314	233283
2010-04-16	45114000	206759	338579
2010-04-17	44982100	203078	400807
2010-04-18	44784400	201075	354864
2010-04-19	44630600	202151	399880
2010-04-20	44432900	208358	406087
2010-04-21	44235200	193914	391644
2010-04-22	44037400	199437	265346
2010-04-23	43971500	206381	294261
2010-04-24	43883700	207991	405720
2010-04-25	43685900	201895	399624
2010-04-26	43488200	197831	373590
2010-04-27	43312400	199381	441050
2010-04-28	43070800	190094	393290
2010-04-29	42867600	198647	218554
2010-04-30	42847700	188808	328158
2010-05-01	42708300	204093	343442
2010-05-02	42569000	203604	263325
2010-05-03	42509200	210799	270520
2010-05-04	42449500	199571	338920
2010-05-05	42310200	191680	470379
2010-05-06	42031500	205391	285020
2010-05-07	41951800	191058	270686
2010-05-08	41872200	196701	395771
2010-05-09	41673100	205771	384935
2010-05-10	41494000	207821	347170
2010-05-11	41354600	203873	402944
2010-05-12	41155600	195048	354304
2010-05-13	40996300	205602	225509
2010-05-14	40976400	205227	304762
2010-05-15	40876900	203975	363232
2010-05-16	40717600	202443	321885
2010-05-17	40598200	196948	316390
2010-05-18	40478700	194689	393760
2010-05-19	40279700	192564	351820
2010-05-20	40120400	198272	198272
2010-05-21	40120400	198776	278404
2010-05-22	40040800	200916	380080
2010-05-23	39861600	197716	297251
2010-05-24	39762100	205595	305130
2010-05-25	39662500	199544	418521
2010-05-26	39443600	197300	336650
2010-05-27	39304200	199866	199866
2010-05-28	39304200	199429	279058
2010-05-29	39224600	204378	363634
2010-05-30	39065300	204759	284387
2010-05-31	38985700	200703	359960
2010-06-01	38826400	186360	325709
2010-06-02	38687100	195428	314870
2010-06-03	38567600	187012	187012
2010-06-04	38567600	184582	304024
2010-06-05	38448200	190289	250010
2010-06-06	38388500	221144	221144
2010-06-07	38388500	202450	341800
2010-06-08	38249100	202625	302160
2010-06-09	38149600	192106	231920
2010-06-10	38109800	203550	123922
2010-06-11	38189400	197166	296701
2010-06-12	38089900	196684	355940
2010-06-13	37930600	205451	304992
2010-06-14	37831100	207031	346380
2010-06-15	37691700	195027	334372
2010-06-16	37552400	193716	233530
2010-06-17	37512600	190455	150641
2010-06-18	37552400	186413	305855
2010-06-19	37432900	196450	375613
2010-06-20	37253800	202642	222550
2010-06-21	37233900	189394	328743
2010-06-22	37094500	189538	341294
2010-06-23	36942800	182495	294438
2010-06-24	36830800	201394	238708
2010-06-25	36793500	185011	278296
2010-06-26	36700200	195781	289066
2010-06-27	36606900	197659	234973
2010-06-28	36569600	204486	241800
2010-06-29	36532300	199155	348412
2010-06-30	36383100	194018	231332
2010-07-01	36345700	190054	134083
2010-07-02	36401700	198076	272703
2010-07-03	36327100	203763	371677
2010-07-04	36159200	190230	227544
2010-07-05	36121900	193986	361900
2010-07-06	35953900	193361	323960
2010-07-07	35823300	187647	243618
2010-07-08	35767400	190082	227397
2010-07-09	35730100	200698	293983
2010-07-10	35636800	190178	376748
2010-07-11	35450200	192157	266785
2010-07-12	35375600	196384	252355
2010-07-13	35319600	189463	338720
2010-07-14	35170300	183053	257681
2010-07-15	35095700	182809	164152
2010-07-16	35114400	187215	299158
2010-07-17	35002400	198468	347724
2010-07-18	34853200	191565	228879
2010-07-19	34815900	180423	329679
2010-07-20	34666600	195425	326025
2010-07-21	34536000	173956	248584
2010-07-22	34461400	192086	229400
2010-07-23	34424100	192408	304350
2010-07-24	34312100	197613	402840
2010-07-25	34106900	194525	231840
2010-07-26	34069600	208584	357840
2010-07-27	33920300	193228	379799
2010-07-28	33733800	183858	277143
2010-07-29	33640500	197429	160115
2010-07-30	33677800	181738	330994
2010-07-31	33528500	186296	354210
2010-08-01	33360600	187720	317904
2010-08-02	33230400	181586	305414
2010-08-03	33106600	186411	341195
2010-08-04	32951800	194618	411315
2010-08-05	32735100	196098	134187
2010-08-06	32797000	187921	342705
2010-08-07	32642200	193251	348033
2010-08-08	32487500	188296	312123
2010-08-09	32363600	194163	287033
2010-08-10	32270800	193244	348028
2010-08-11	32116000	188459	281330
2010-08-12	32023100	195639	211119
2010-08-13	32007600	188252	234686
2010-08-14	31961200	187162	326467
2010-08-15	31821900	193217	270609
2010-08-16	31744500	180228	335012
2010-08-17	31589700	188315	327620
2010-08-18	31450400	196030	350810
2010-08-19	31295600	191440	253360
2010-08-20	31233700	190291	236725
2010-08-21	31187300	188150	373890
2010-08-22	31001500	202466	264380
2010-08-23	30939600	200690	293560
2010-08-24	30846800	192326	300675
2010-08-25	30738400	195160	288030
2010-08-26	30645500	188281	172806
2010-08-27	30661000	197452	305798
2010-08-28	30552700	191674	346458
2010-08-29	30397900	188886	266278
2010-08-30	30320500	187278	264670
2010-08-31	30243100	189046	343830
2010-09-01	30088300	196188	273580
2010-09-02	30010900	186391	170915
2010-09-03	30026400	191580	330886
2010-09-04	29887100	194390	318214
2010-09-05	29763300	201158	278550
2010-09-06	29685900	196940	289810
2010-09-07	29593000	198342	322170
2010-09-08	29469200	205064	236020
2010-09-09	29438200	210406	24670
2010-09-10	29624000	213746	337570
2010-09-11	29500100	204012	374270
2010-09-12	29329900	200674	309020
2010-09-13	29221500	206532	283930
2010-09-14	29144100	197748	321575
2010-09-15	29020300	197341	274733
2010-09-16	28942900	189201	173726
2010-09-17	28958400	194633	333939
2010-09-18	28819100	195282	350062
2010-09-19	28664300	244159	337030
2010-09-20	28571400	209125	348430
2010-09-21	28432100	215911	386174
2010-09-22	28261900	215996	370780
2010-09-23	28107100	197708	244143
2010-09-24	28060600	206106	329934
2010-09-25	27936800	199164	400382
2010-09-26	27735600	206337	376600
2010-09-27	27565300	212186	366970
2010-09-28	27410600	211058	381320
2010-09-29	27240300	215684	370470
2010-09-30	27085500	202337	233294
2010-10-01	27054500	216734	325084
2010-10-02	26946200	212389	382648
2010-10-03	26775900	218477	373261
2010-10-04	26621200	211886	366670
2010-10-05	26466400	210761	381024
2010-10-06	26296100	215390	370174
2010-10-07	26141300	210643	226123
2010-10-08	26125800	212060	320410
2010-10-09	26017500	207723	377982
2010-10-10	25847200	212354	367138
2010-10-11	25692400	210371	363538
2010-10-12	25539300	213559	377890
2010-10-13	25375000	217745	367138
2010-10-14	25225600	218834	233774
2010-10-15	25210600	214315	333830
2010-10-16	25091100	210488	374818
2010-10-17	24926800	200769	380161
2010-10-18	24747400	205781	399870
2010-10-19	24553300	216693	381024
2010-10-20	24389000	220777	370170
2010-10-21	24239600	219547	324122
2010-10-22	24135000	224770	344284
2010-10-23	24015500	215915	380246
2010-10-24	23851100	212444	421593
2010-10-25	23642000	211722	390993
2010-10-26	23462700	212879	407090
2010-10-27	23268500	209235	403445
2010-10-28	23074300	216866	246744
2010-10-29	23044400	212314	316890
2010-10-30	22939900	214775	423924
2010-10-31	22730700	219885	435579
2010-11-01	22515000	223264	350930
2010-11-02	22387300	223770	421070
2010-11-03	22190000	222600	280630
2010-11-04	22132000	221034	197822
2010-11-05	22155200	222437	315284
2010-11-06	22062400	210296	419203
2010-11-07	21853500	219050	404745
2010-11-08	21667800	224507	201295
2010-11-09	21691000	223129	304370
2010-11-10	21609700	249387	411870
2010-11-11	21447300	224675	282704
2010-11-12	21389200	231158	312399
2010-11-13	21308000	229471	438379
2010-11-14	21099100	229141	403229
2010-11-15	20925000	238261	98990
2010-11-16	21064300	249655	180020
2010-11-17	21133900	249455	435150
2010-11-18	20948200	250041	308070
2010-11-19	20890200	253328	334570
2010-11-20	20808900	253592	404470
2010-11-21	20658100	249806	377470
2010-11-22	20530400	248211	364270
2010-11-23	20414300	251949	391220
2010-11-24	20275100	256734	326370
2010-11-25	20205400	252904	229691
2010-11-26	20228600	252667	310697
2010-11-27	20170600	248057	294481
2010-11-28	20124200	247615	352068
2010-11-29	20019700	249032	283850
2010-11-30	19984900	255564	325200
2010-12-01	19915300	251735	321370
2010-12-02	19845600	252804	229592
2010-12-03	19868900	258122	304546
2010-12-04	19822400	246886	316521
2010-12-05	19752800	253450	357904
2010-12-06	19648300	259608	282820
2010-12-07	19625100	252161	356616
2010-12-08	19520700	259560	282770
2010-12-09	19497500	257402	234189
2010-12-10	19520700	255534	267140
2010-12-11	19509100	284054	237631
2010-12-12	19555500	420483	327636
2010-12-13	19648300	2425860	104670
2010-12-14	21969500	451253	300377
2010-12-15	22120400	262950	204920
2010-12-16	22178400	270179	200544
2010-12-17	22248100	253210	253210
2010-12-18	22248100	267682	221258
2010-12-19	22294500	262797	111920
2010-12-20	22445400	265396	311820
2010-12-21	22399000	258859	282070
2010-12-22	22375700	260796	307220
2010-12-23	22329300	253712	172470
2010-12-24	22410600	255188	220370
2010-12-25	22445400	258951	351799
2010-12-26	22352500	269168	292380
2010-12-27	22329300	266468	289680
2010-12-28	22306100	258546	304970
2010-12-29	22259700	261053	295870
2010-12-30	22224900	288552	126070
2010-12-31	22387300	322218	229370
2011-01-01	22480200	880746	301570
2011-01-02	23059400	277970	277970
2011-01-03	23059400	281387	236570
2011-01-04	23104200	255321	300138
2011-01-05	23059400	255132	255132
2011-01-06	23059400	264122	114730
2011-01-07	23208800	277402	307280
2011-01-08	23178900	1249740	308570
2011-01-09	24120100	453277	184370
2011-01-10	24389000	276170	276170
2011-01-11	24389000	258945	318702
2011-01-12	24329200	254071	149496
2011-01-13	24433800	263097	9130
2011-01-14	24687700	266716	311534
2011-01-15	24642900	329970	329970
2011-01-16	24642900	263727	203970
2011-01-17	24702700	272370	272370
2011-01-18	24702700	260623	335319
2011-01-19	24628000	256291	226413
2011-01-20	24657900	256105	32016
2011-01-21	24882000	266737	311555
2011-01-22	24837100	276082	305960
2011-01-23	24807300	276699	261760
2011-01-24	24822200	268881	298760
2011-01-25	24792300	250171	354745
2011-01-26	24687700	253751	208934
2011-01-27	24732600	254806	45656
2011-01-28	24941700	266737	311555
2011-01-29	24896900	588783	260120
2011-01-30	25225600	1439520	152270
2011-01-31	26512800	1131270	202570
2011-02-01	27441500	722500	242670
2011-02-02	27921300	356846	124670
2011-02-03	28153500	269393	52695
2011-02-04	28370200	426380	256118
2011-02-05	28540500	1256210	281070
2011-02-06	29515600	329297	205470
2011-02-07	29639400	382567	165870
2011-02-08	29856100	260616	198702
2011-02-09	29918100	258459	150110
2011-02-10	30026400	427641	9724
2011-02-11	30444300	268256	252778
2011-02-12	30459800	275506	337420
2011-02-13	30397900	275506	229070
2011-02-14	30444300	256998	241520
2011-02-15	30459800	247031	355380
2011-02-16	30351400	261758	184366
2011-02-17	30428800	255274	38576
2011-02-18	30645500	260509	275988
2011-02-19	30630100	256900	349770
2011-02-20	30537200	824914	283170
2011-02-21	31078900	470695	130170
2011-02-22	31419500	260104	260104
2011-02-23	31419500	252523	51304
2011-02-24	31620700	257574	9920
2011-02-25	31868300	261248	323160
2011-02-26	31806400	257970	366320
2011-02-27	31698100	266656	328570
2011-02-28	31636200	252207	314120
2011-03-01	31574200	265524	327438
2011-03-02	31512300	253815	315728
2011-03-03	31450400	263866	155518
2011-03-04	31558800	262050	308485
2011-03-05	31512300	266900	359770
2011-03-06	31419500	300921	409270
2011-03-07	31311100	306848	291370
2011-03-08	31326600	321978	399370
2011-03-09	31249200	353384	291470
2011-03-10	31311100	591122	126770
2011-03-11	31775500	595082	130730
2011-03-12	32239800	313970	313970
2011-03-13	32239800	320984	259070
2011-03-14	32301700	299934	346370
2011-03-15	32255300	255194	348064
2011-03-16	32162400	250501	358850
2011-03-17	32054100	252452	175060
2011-03-18	32131500	250682	328074
2011-03-19	32054100	247790	340660
2011-03-20	31961200	252071	360420
2011-03-21	31852900	261900	354770
2011-03-22	31760000	253859	377687
2011-03-23	31636200	245736	369563
2011-03-24	31512300	368103	151405
2011-03-25	31729000	290744	290744
2011-03-26	31729000	250434	389740
2011-03-27	31589700	253470	346340
2011-03-28	31496800	237978	315370
2011-03-29	31419500	256659	349530
2011-03-30	31326600	244582	368409
2011-03-31	31202800	250652	157781
2011-04-01	31295600	244388	306302
2011-04-02	31233700	247261	371088
2011-04-03	31109900	251925	360274
2011-04-04	31001500	295466	218074
2011-04-05	31078900	257190	350060
2011-04-06	30986100	256064	271543
2011-04-07	30970600	247748	185834
2011-04-08	31032500	243097	351446
2011-04-09	30924100	248684	357033
2011-04-10	30815800	253470	346340
2011-04-11	30722900	247199	340070
2011-04-12	30630100	237837	346185
2011-04-13	30521700	227519	351347
2011-04-14	30397900	227613	165699
2011-04-15	30459800	219364	327713
2011-04-16	30351400	212516	367300
2011-04-17	30196700	225443	349270
2011-04-18	30072800	208564	347870
2011-04-19	29933500	213010	352315
2011-04-20	29794200	209846	364630
2011-04-21	29639400	219635	188678
2011-04-22	29670400	223390	300782
2011-04-23	29593000	219756	374540
2011-04-24	29438200	226492	340320
2011-04-25	29324400	218372	336720
2011-04-26	29206000	208314	378577
2011-04-27	29035800	222378	315248
2011-04-28	28942900	236554	174641
2011-04-29	29004800	230732	292645
2011-04-30	28942900	230021	338370
2011-05-01	28834600	218856	280770
2011-05-02	28772700	235057	296970
2011-05-03	28710700	218737	358043
2011-05-04	28571400	220170	313043
2011-05-05	28478600	215686	169248
2011-05-06	28525000	212550	336378
2011-05-07	28401200	217693	356998
2011-05-08	28261900	209013	239970
2011-05-09	28230900	213235	259670
2011-05-10	28184500	216402	386664
2011-05-11	28014200	215971	262406
2011-05-12	27967800	220318	96492
2011-05-13	28091600	219768	328118
2011-05-14	27983300	213245	337070
2011-05-15	27859400	214550	214550
2011-05-16	27859400	206064	345370
2011-05-17	27720100	211863	320212
2011-05-18	27611800	211287	288679
2011-05-19	27534400	204993	96645
2011-05-20	27642700	215440	323788
2011-05-21	27534400	210007	318355
2011-05-22	27426000	214641	230120
2011-05-23	27410600	222165	361470
2011-05-24	27271200	218482	373270
2011-05-25	27116500	219742	126870
2011-05-26	27209300	209958	24218
2011-05-27	27395100	218339	326685
2011-05-28	27286700	209636	364420
2011-05-29	27131900	217868	202390
2011-05-30	27147400	212100	304970
2011-05-31	27054500	215847	339674
2011-06-01	26930700	209294	193816
2011-06-02	26946200	205651	66348
2011-06-03	27085500	207542	300410
2011-06-04	26992600	201032	309380
2011-06-05	26884300	209982	86155
2011-06-06	27008100	214335	260770
2011-06-07	26961700	211157	319506
2011-06-08	26853300	216845	139453
2011-06-09	26930700	215753	30016
2011-06-10	27116500	210103	210103
2011-06-11	27116500	203238	249670
2011-06-12	27070000	207889	238845
2011-06-13	27039100	221856	283770
2011-06-14	26977200	215089	323438
2011-06-15	26868800	215015	91188
2011-06-16	26992600	218738	32998
2011-06-17	27178400	208704	332532
2011-06-18	27054500	215115	246070
2011-06-19	27023600	210419	102070
2011-06-20	27131900	224021	332370
2011-06-21	27023600	223390	316260
2011-06-22	26930700	209286	116416
2011-06-23	27023600	217276	31537
2011-06-24	27209300	213898	306770
2011-06-25	27116500	210628	272540
2011-06-26	27054500	218148	94320
2011-06-27	27178400	225444	256400
2011-06-28	27147400	218047	310917
2011-06-29	27054500	210423	102074
2011-06-30	27162900	215863	30124
2011-07-01	27348600	215868	339696
2011-07-02	27224800	215928	339753
2011-07-03	27101000	214067	105720
2011-07-04	27209300	218358	280270
2011-07-05	27147400	210847	303717
2011-07-06	27054500	214023	105674
2011-07-07	27162900	217344	31605
2011-07-08	27348600	208876	348182
2011-07-09	27209300	202570	310917
2011-07-10	27101000	214067	105720
2011-07-11	27209300	209408	271320
2011-07-12	27147400	215742	339570
2011-07-13	27023600	219020	110670
2011-07-14	27131900	217330	31590
2011-07-15	27317700	221053	344881
2011-07-16	27193900	211323	319670
2011-07-17	27085500	207735	161300
2011-07-18	27131900	204143	235100
2011-07-19	27101000	208669	332496
2011-07-20	26977200	223482	99655
2011-07-21	27101000	217316	31575
2011-07-22	27286700	221038	344866
2011-07-23	27162900	210194	334020
2011-07-24	27039100	210092	101744
2011-07-25	27147400	224228	301620
2011-07-26	27070000	214369	338196
2011-07-27	26946200	222575	98748
2011-07-28	27070000	215822	30081
2011-07-29	27255800	221024	344851
2011-07-30	27131900	217443	341270
2011-07-31	27008100	221600	128730
2011-08-01	27101000	228655	290570
2011-08-02	27039100	215841	339667
2011-08-03	26915200	217163	93335
2011-08-04	27039100	215807	30067
2011-08-05	27224800	221319	345146
2011-08-06	27101000	229977	303370
2011-08-07	27027600	201082	143170
2011-08-08	27085500	227980	305370
2011-08-09	27008100	217269	372052
2011-08-10	26853300	212457	104108
2011-08-11	26961700	214295	28555
2011-08-12	27147400	209732	349037
2011-08-13	27008100	209305	302176
2011-08-14	26915200	212469	104120
2011-08-15	27023600	226171	334520
2011-08-16	26915200	223965	363270
2011-08-17	26775900	221273	190320
2011-08-18	26806900	212437	104087
2011-08-19	26915200	222585	330935
2011-08-20	26806900	211377	273287
2011-08-21	26745000	206986	98637
2011-08-22	26853300	221078	298470
2011-08-23	26775900	222357	408100
2011-08-24	26590200	224504	178070
2011-08-25	26636600	212689	26945
2011-08-26	26822400	214594	338422
2011-08-27	26698500	211665	350970
2011-08-28	26559200	213404	352720
2011-08-29	26419900	220607	96770
2011-08-30	26543800	226688	25470
2011-08-31	26745000	230420	338770
2011-09-01	26636600	223478	223478
2011-09-02	26636600	227421	304811
2011-09-03	26559200	220754	282670
2011-09-04	26497300	238376	99070
2011-09-05	26636600	222924	331270
2011-09-06	26528300	219181	373965
2011-09-07	26373500	219782	157870
2011-09-08	26435400	212602	26862
2011-09-09	26621200	222766	362072
2011-09-10	26481800	221564	360870
2011-09-11	26342500	226908	288820
2011-09-12	26280600	207114	346420
2011-09-13	26141300	212831	321177
2011-09-14	26033000	211349	288741
2011-09-15	25955600	215619	76315
2011-09-16	26094900	213187	337015
2011-09-17	25971100	200990	355770
2011-09-18	25816300	224738	348570
2011-09-19	25692400	218083	341370
2011-09-20	25569200	203994	353385
2011-09-21	25419800	212751	257568
2011-09-22	25375000	215065	95552
2011-09-23	25494500	217281	336796
2011-09-24	25374900	232356	351870
2011-09-25	25255400	207775	282470
2011-09-26	25180700	208435	298070
2011-09-27	25091100	205253	354645
2011-09-28	24941700	211687	241566
2011-09-29	24911800	209869	90356
2011-09-30	25031300	215685	335198
2011-10-01	24911800	214255	333770
2011-10-02	24792300	231716	366170
2011-10-03	24657900	210658	330170
2011-10-04	24538400	201683	366014
2011-10-05	24374000	212604	272361
2011-10-06	24314300	209346	74894
2011-10-07	24448700	215482	334995
2011-10-08	24329200	216676	366070
2011-10-09	24179800	216679	366070
2011-10-10	24030400	216676	366070
2011-10-11	23881000	202867	367197
2011-10-12	23716700	211314	300950
2011-10-13	23627100	208860	89346
2011-10-14	23746600	211064	330578
2011-10-15	23627100	213476	362870
2011-10-16	23477700	187738	352070
2011-10-17	23313300	212939	377270
2011-10-18	23149000	203987	368317
2011-10-19	22984700	212449	302085
2011-10-20	22895000	213632	94118
2011-10-21	23014600	212239	331753
2011-10-22	22895000	221878	371270
2011-10-23	22745600	226016	360470
2011-10-24	22611200	221467	364070
2011-10-25	22468600	208698	371182
2011-10-26	22306100	204923	297770
2011-10-27	22213300	216703	100644
2011-10-28	22329300	219968	336027
2011-10-29	22213300	224099	363370
2011-10-30	22074000	227699	366970
2011-10-31	21934700	227699	366970
2011-11-01	21795400	210185	361062
2011-11-02	21644600	203367	296215
2011-11-03	21551700	215855	285490
2011-11-04	21482100	219909	243121
2011-11-05	21458900	296519	52795
2011-11-06	21702600	259158	15433
2011-11-07	21946300	234641	292670
2011-11-08	21888300	227386	389870
2011-11-09	21725800	215993	366870
2011-11-10	21574900	211105	83440
2011-11-11	21702600	214469	284104
2011-11-12	21633000	220399	359670
2011-11-13	21493700	206804	334470
2011-11-14	21366000	204805	332470
2011-11-15	21238400	213535	294776
2011-11-16	21157100	221819	268243
2011-11-17	21110700	215885	76614
2011-11-18	21250000	217603	287238
2011-11-19	21180300	401721	204420
2011-11-20	21377600	610573	308820
2011-11-21	21679400	531969	241820
2011-11-22	21969500	207984	277620
2011-11-23	21899900	237864	214652
2011-11-24	21923100	213829	86164
2011-11-25	22050800	218541	334600
2011-11-26	21934700	221834	361105
2011-11-27	21795400	225067	213462
2011-11-28	21807000	242972	335820
2011-11-29	21714200	246196	292620
2011-11-30	21667800	235020	235020
2011-12-01	21667800	214043	63166
2011-12-02	21818700	210740	257163
2011-12-03	21772200	220358	348023
2011-12-04	21644600	217627	229233
2011-12-05	21633000	225755	353420
2011-12-06	21505300	212967	317420
2011-12-07	21400800	207996	254420
2011-12-08	21354400	215444	76173
2011-12-09	21493700	233608	280032
2011-12-10	21447300	240933	356992
2011-12-11	21331200	228040	251252
2011-12-12	21308000	236173	329020
2011-12-13	21215100	234466	338920
2011-12-14	21110700	231108	254320
2011-12-15	21087500	227217	87946
2011-12-16	21226800	220225	289860
2011-12-17	21157100	234843	385720
2011-12-18	21006200	238784	261996
2011-12-19	20983000	203317	307770
2011-12-20	20878600	202511	318570
2011-12-21	20762500	202135	271770
2011-12-22	20692900	214012	86348
2011-12-23	20820500	211503	327562
2011-12-24	20704500	249796	354249
2011-12-25	20600000	1464070	245452
2011-12-26	21818700	456573	352120
2011-12-27	21923100	251267	355720
2011-12-28	21818700	228108	251320
2011-12-29	21795400	213397	85732
2011-12-30	21923100	218248	299490
2011-12-31	21841900	261399	354246
2012-01-01	21749000	227587	239193
2012-01-02	21737400	296914	308520
2012-01-03	21725800	296363	354393
2012-01-04	21667800	280405	257193
2012-01-05	21691000	223656	84385
2012-01-06	21830300	215563	296804
2012-01-07	21749000	238434	354493
2012-01-08	21633000	226244	237850
2012-01-09	21621400	232724	325570
2012-01-10	21528500	226467	330920
2012-01-11	21424100	294499	236470
2012-01-12	21482100	348865	93535
2012-01-13	21737400	470597	145631
2012-01-14	22062400	312959	301353
2012-01-15	22074000	238702	227096
2012-01-16	22085600	240946	287370
2012-01-17	22039200	266146	312570
2012-01-18	21992700	234982	211770
2012-01-19	22016000	223701	84430
2012-01-20	22155200	214802	307649
2012-01-21	22062400	224595	305836
2012-01-22	21981100	1068540	79948
2012-01-23	22969700	593453	219970
2012-01-24	23343200	229073	303770
2012-01-25	23268500	256067	181370
2012-01-26	23343200	230921	66590
2012-01-27	23507500	427250	233039
2012-01-28	23701800	410374	320739
2012-01-29	23791400	325158	265402
2012-01-30	23851100	1628130	940926
2012-01-31	24538400	716475	238420
2012-02-01	25016400	2833760	6220
2012-02-02	27843900	866792	0
2012-02-03	28710700	400340	276512
2012-02-04	28834600	304405	257970
2012-02-05	28881000	301523	193174
2012-02-06	28989300	291204	353120
2012-02-07	28927400	320354	273920
2012-02-08	28973900	324492	231620
2012-02-09	29066700	317378	85200
2012-02-10	29298900	357022	279630
2012-02-11	29376300	258869	320783
2012-02-12	29314400	240129	209173
2012-02-13	29345400	218464	357770
2012-02-14	29206000	192242	316070
2012-02-15	29082200	212642	228120
2012-02-16	29066700	670316	82135
2012-02-17	29654900	797438	271270
2012-02-18	30181200	1529260	58807
2012-02-19	31651600	1111800	105702
2012-02-20	32657700	330832	160570
2012-02-21	32828000	329032	158770
2012-02-22	32998300	340554	185770
2012-02-23	33153000	331900	49692
2012-02-24	33435200	281434	244120
2012-02-25	33472600	235301	328586
2012-02-26	33379300	251694	233037
2012-02-27	33397900	237820	405320
2012-02-28	33230400	253970	362320
2012-02-29	33122100	1284770	94720
2012-03-01	34312100	6624460	0
2012-03-02	40936600	3681090	9020
2012-03-03	44608700	742148	192900
2012-03-04	45157900	758554	297186
2012-03-05	45619300	402619	182920
2012-03-06	45839000	414036	194337
2012-03-07	46058700	343019	123320
2012-03-08	46278400	324970	17392
2012-03-09	46585900	278129	190250
2012-03-10	46673800	233618	343467
2012-03-11	46564000	233594	343443
2012-03-12	46454100	233593	343443
2012-03-13	46344300	237934	303843
2012-03-14	46278400	242570	242570
2012-03-15	46278400	263655	131836
2012-03-16	46410200	322504	212655
2012-03-17	46520000	410628	300778
2012-03-18	46629900	351415	241565
2012-03-19	46739700	340614	230765
2012-03-20	46849600	347815	237965
2012-03-21	46959400	313174	247265
2012-03-22	47025300	235448	59689
2012-03-23	47201100	233267	189327
2012-03-24	47245000	302175	346115
2012-03-25	47201100	298696	430515
2012-03-26	47069300	299840	365750
2012-03-27	47003400	291901	401750
2012-03-28	46893500	347335	435215
2012-03-29	46805600	310586	134827
2012-03-30	46981400	340476	340476
2012-03-31	46981400	337256	403165
2012-04-01	46915500	228505	394415
2012-04-02	46749600	378005	394415
2012-04-03	46733200	379036	416415
2012-04-04	46695800	287825	441615
2012-04-05	46542000	275257	341167
2012-04-06	46476100	279206	323145
2012-04-07	46432200	308956	484715
2012-04-08	46256400	294506	470265
2012-04-09	46080600	287305	463065
2012-04-10	45904900	287306	463065
2012-04-11	45729100	270436	468165
2012-04-12	45531400	260811	172931
2012-04-13	45619300	265925	419715
2012-04-14	45465500	296256	472015
2012-04-15	45289700	294256	470015
2012-04-16	45114000	300026	453815
2012-04-17	44960200	294025	444815
2012-04-18	44809400	275866	388715
2012-04-19	44696500	267921	92162
2012-04-20	44872300	262769	394619
2012-04-21	44740500	265606	441365
2012-04-22	44564700	274986	473715
2012-04-23	44366000	281386	478115
2012-04-24	44169300	283086	480815
2012-04-25	43971500	290656	466415
2012-04-26	43795800	262988	262988
2012-04-27	43795800	265919	419709
2012-04-28	43642000	272287	470015
2012-04-29	43444300	268385	466115
2012-04-30	43246500	268016	487715
2012-05-01	43026800	304652	483815
2012-05-02	42847700	286951	466115
2012-05-03	42668500	271928	232114
2012-05-04	42708300	280204	359832
2012-05-05	42628700	261923	381365
2012-05-06	42509200	267108	426365
2012-05-07	42350000	232331	471215
2012-05-08	42111100	261344	460415
2012-05-09	41912000	268546	467616
2012-05-10	41713000	277987	258080
2012-05-11	41732900	267208	386651
2012-05-12	41613400	267802	446965
2012-05-13	41434300	268759	428015
2012-05-14	41275000	226921	425992
2012-05-15	41075900	235874	434944
2012-05-16	40876900	243073	442144
2012-05-17	40677800	242460	222553
2012-05-18	40697700	255070	374512
2012-05-19	40578300	248137	327765
2012-05-20	40498600	229344	289065
2012-05-21	40438900	237594	436665
2012-05-22	40239800	214406	353755
2012-05-23	40100500	228841	269155
2012-05-24	40060200	221371	141243
2012-05-25	40140300	215946	395110
2012-05-26	39961100	217759	377015
2012-05-27	39801900	216394	276115
2012-05-28	39742200	212166	391330
2012-05-29	39563000	215686	394849
2012-05-30	39383800	216328	276049
2012-05-31	39324100	213262	153541
2012-06-01	39383800	228311	387568
2012-06-02	39224600	228209	387465
2012-06-03	39065300	206408	226315
2012-06-04	39045400	213652	392815
2012-06-05	38866300	216969	435947
2012-06-06	38647300	207133	246947
2012-06-07	38607500	211256	131628
2012-06-08	38687100	211699	390862
2012-06-09	38507900	220708	379965
2012-06-10	38348700	223158	243065
2012-06-11	38328800	233182	412345
2012-06-12	38149600	240291	419455
2012-06-13	37970400	223908	243815
2012-06-14	37950500	224556	125020
2012-06-15	38050100	222201	401365
2012-06-16	37870900	232795	431865
2012-06-17	37671800	235886	176165
2012-06-18	37731600	232851	412015
2012-06-19	37552400	230763	449740
2012-06-20	37333400	237661	177940
2012-06-21	37393100	223981	104539
2012-06-22	37512600	231242	350684
2012-06-23	37393100	225558	384815
2012-06-24	37233900	233823	353265
2012-06-25	37114400	258079	429742
2012-06-26	36942800	231038	399061
2012-06-27	36774700	226432	170461
2012-06-28	36830800	217438	105495
2012-06-29	36942800	230394	416965
2012-06-30	36756200	229323	341265
2012-07-01	36644300	229997	211340
2012-07-02	36662900	243338	411251
2012-07-03	36495000	246856	414770
2012-07-04	36327100	233555	140270
2012-07-05	36420400	227914	60000
2012-07-06	36588300	236039	403953
2012-07-07	36420400	237898	349840
2012-07-08	36308400	235247	216590
2012-07-09	36327100	239576	407489
2012-07-10	36159200	230486	398400
2012-07-11	35991300	245686	189715
2012-07-12	36047200	232673	120730
2012-07-13	36159200	239247	351190
2012-07-14	36047200	227720	414290
2012-07-15	35860700	240904	203590
2012-07-16	35898000	239368	407282
2012-07-17	35730100	242888	410801
2012-07-18	35562100	224087	261401
2012-07-19	35524800	235799	179828
2012-07-20	35580800	237148	405061
2012-07-21	35412900	237683	386940
2012-07-22	35263600	245297	226640
2012-07-23	35282300	244934	394190
2012-07-24	35133000	240602	408516
2012-07-25	34965100	231945	287916
2012-07-26	34909100	239285	183314
2012-07-27	34965100	231426	399339
2012-07-28	34797200	231324	399240
2012-07-29	34629300	226997	208340
2012-07-30	34647900	240620	408531
2012-07-31	34480000	248410	397666
2012-08-01	34330800	253180	215866
2012-08-02	34368100	224273	130988
2012-08-03	34461400	239288	388544
2012-08-04	34312100	240883	390140
2012-08-05	34162900	237747	219090
2012-08-06	34181500	241095	390351
2012-08-07	34032300	247579	415493
2012-08-08	33864400	247608	210293
2012-08-09	33901700	243088	168460
2012-08-10	33976300	244363	393620
2012-08-11	33827000	234627	402540
2012-08-12	33659100	233797	215140
2012-08-13	33677800	240901	390157
2012-08-14	33528500	241985	409899
2012-08-15	33360600	246957	408099
2012-08-16	33199500	239928	348276
2012-08-17	33091100	228480	166566
2012-08-18	33153000	224109	35190
2012-08-19	33342000	175733	302740
2012-08-20	33215000	190034	437690
2012-08-21	32967300	186944	403640
2012-08-22	32750600	247906	294340
2012-08-23	32704200	231332	231332
2012-08-24	32704200	233235	357062
2012-08-25	32580300	239805	394590
2012-08-26	32425600	235018	327890
2012-08-27	32332700	226141	427359
2012-08-28	32131500	222081	376865
2012-08-29	31976700	207472	331865
2012-08-30	31852300	231465	4162
2012-08-31	31961200	231465	123114
2012-09-01	31852800	236894	453590
2012-09-02	31636200	240304	379640
2012-09-03	31496800	219139	435839
2012-09-04	31326600	219139	435839
2012-09-05	31109900	224174	394439
2012-09-06	30939600	227755	165839
2012-09-07	31001500	227072	304464
2012-09-08	30924100	236242	452940
2012-09-09	30707500	233928	404190
2012-09-10	30537200	225072	426298
2012-09-11	30336000	219111	466763
2012-09-12	30088300	238184	377490
2012-09-13	29949000	209918	132525
2012-09-14	30026400	236709	345058
2012-09-15	29918100	227740	444440
2012-09-16	29701400	228628	398809
2012-09-17	29531100	193621	425795
2012-09-18	29298900	217604	465260
2012-09-19	29051300	206442	407660
2012-09-20	28850000	225096	209618
2012-09-21	28865500	222963	393226
2012-09-22	28695300	238690	455390
2012-09-23	28478600	229428	399690
2012-09-24	28308300	223909	425127
2012-09-25	28107100	233912	466090
2012-09-26	27874900	220574	437270
2012-09-27	27658200	224679	147285
2012-09-28	27735600	221548	345376
2012-09-29	27611800	235868	437090
2012-09-30	27410500	235644	343990
2012-10-01	27302200	243597	413859
2012-10-02	27131900	239558	440780
2012-10-03	26930700	235326	390110
2012-10-04	26775900	231998	170782
2012-10-05	26837900	232682	418422
2012-10-06	26652100	237524	407790
2012-10-07	26481800	230216	354040
2012-10-08	26358000	223720	440420
2012-10-09	26141300	239101	440319
2012-10-10	25940100	229013	368316
2012-10-11	25800800	228964	213486
2012-10-12	25816300	227915	305305
2012-10-13	25738900	239037	438640
2012-10-14	25539300	238980	433190
2012-10-15	25345100	215854	439944
2012-10-16	25121000	215781	439836
2012-10-17	24896900	215566	394836
2012-10-18	24717600	227923	212984
2012-10-19	24732600	233706	383098
2012-10-20	24583200	241009	405340
2012-10-21	24418800	236308	400640
2012-10-22	24254500	215255	439344
2012-10-23	24030400	228614	452702
2012-10-24	23806300	250992	236053
2012-10-25	23821300	244512	20424
2012-10-26	24045400	249091	428362
2012-10-27	23866100	243389	437598
2012-10-28	23671900	246499	380953
2012-10-29	23537400	380940	380940
2012-10-30	23537400	250270	429540
2012-10-31	23358200	250267	429540
2012-11-01	23178900	224406	177972
2012-11-02	23225300	231245	307556
2012-11-03	23149000	240051	463140
2012-11-04	22925900	246676	367190
2012-11-05	22805400	224171	433320
2012-11-06	22596300	270738	433220
2012-11-07	22433800	278366	382820
2012-11-08	22329300	237275	202457
2012-11-09	22364100	230828	346888
2012-11-10	22248100	245570	384840
2012-11-11	22108800	393066	242190
2012-11-12	22259700	261713	389378
2012-11-13	22132000	235463	293492
2012-11-14	22074000	255639	360092
2012-11-15	21969500	237459	109822
2012-11-16	22097200	232354	348386
2012-11-17	21981100	243146	428840
2012-11-18	21795400	262592	355440
2012-11-19	21702600	230091	311332
2012-11-20	21621400	239345	355404
2012-11-21	21505300	266963	348204
2012-11-22	21424100	249445	110175
2012-11-23	21563300	285545	308757
2012-11-24	21540100	287817	334240
2012-11-25	21493700	275972	310790
2012-11-26	21458900	276967	323390
2012-11-27	21412400	274675	309493
2012-11-28	21377600	262872	286084
2012-11-29	21354400	253492	125826
2012-11-30	21482100	251286	402164
2012-12-01	21331200	242193	335040
2012-12-02	21238400	250192	343040
2012-12-03	21145500	282458	328882
2012-12-04	21099100	259247	328882
2012-12-05	21029500	774448	228970
2012-12-06	21574900	241609	32702
2012-12-07	21783800	250017	191988
2012-12-08	21841900	243125	370790
2012-12-09	21714200	270964	224540
2012-12-10	21760600	269634	281240
2012-12-11	21749000	279682	302894
2012-12-12	21725800	252074	89590
2012-12-13	21888300	252809	9086
2012-12-14	22132000	253277	276488
2012-12-15	22108800	258851	432940
2012-12-16	21934700	267414	220990
2012-12-17	21981100	273284	284890
2012-12-18	21969500	264437	368890
2012-12-19	21865100	261972	99490
2012-12-20	22027600	273914	6976
2012-12-21	22294500	1493890	286868
2012-12-22	23501500	850444	187096
2012-12-23	24164900	503213	174550
2012-12-24	24493500	288634	348390
2012-12-25	24433800	279658	443990
2012-12-26	24269400	265933	116540
2012-12-27	24418800	266189	12226
2012-12-28	24672800	258782	333475
2012-12-29	24598100	266309	400762
2012-12-30	24463700	262746	202990
2012-12-31	24523400	256412	286290
2013-01-01	24493500	280173	324990
2013-01-02	24448700	279621	115290
2013-01-03	24613000	267945	13982
2013-01-04	24867000	259291	333986
2013-01-05	24792300	342576	327634
2013-01-06	24807300	509194	165589
2013-01-07	25150900	2882180	49791
2013-01-08	27983300	12064300	6740
2013-01-09	40040800	10131800	5540
2013-01-10	50167000	2355650	4867
2013-01-11	52517800	529658	156168
2013-01-12	52891300	463144	287390
2013-01-13	53067100	393758	42240
2013-01-14	53418600	373829	71250
2013-01-15	53721200	366960	515550
2013-01-16	53572600	367559	433668
2013-01-17	53506500	358372	160642
2013-01-18	53704200	345118	291328
2013-01-19	53758000	371738	227800
2013-01-20	53901900	337485	139700
2013-01-21	54099700	326088	260136
2013-01-22	54165700	329945	44148
2013-01-23	54451500	339975	98148
2013-01-24	54693300	315322	227442
2013-01-25	54781200	306824	130894
2013-01-26	54957100	291734	269750
2013-01-27	54979100	393495	107700
2013-01-28	55264900	589331	281550
2013-01-29	55572700	588241	192527
2013-01-30	55968400	638119	66527
2013-01-31	56540000	1951940	17326
2013-02-01	58474600	1321160	112028
2013-02-02	59683700	669133	229450
2013-02-03	60123400	297156	165250
2013-02-04	60255300	289459	157552
2013-02-05	60387200	287674	155770
2013-02-06	60519100	556623	72970
2013-02-07	61002800	411710	15992
2013-02-08	61398500	339854	207948
2013-02-09	61530400	303834	281851
2013-02-10	61552400	296852	230900
2013-02-11	61618300	297106	253138
2013-02-12	61662300	303928	281944
2013-02-13	61684300	305974	64145
2013-02-14	61926100	281372	17564
2013-02-15	62189900	284858	240886
2013-02-16	62233900	272783	250800
2013-02-17	62255900	271584	249600
2013-02-18	62277900	286584	264600
2013-02-19	62299800	301447	323431
2013-02-20	62277900	318153	208231
2013-02-21	62387800	310570	24774
2013-02-22	62673600	313221	291237
2013-02-23	62695600	274342	406250
2013-02-24	62563600	259228	435100
2013-02-25	62387800	253121	363043
2013-02-26	62277900	267524	377444
2013-02-27	62167900	248369	424244
2013-02-28	61992100	230970	165016
2013-03-01	62058000	224018	355924
2013-03-02	61926100	259844	391750
[truncated: 89 more rows]

## Sheet: Hydrology2_data_WadiAl-Arab Dam
Date	Water Volume	Water inflow Data	Water outflow Data
mm/dd/yyyy	m3	m3/d	m3/d
2006-01-01	8077000	59000	5000
2006-01-02	8131000	58000	5000
2006-01-03	8184000	59000	5000
2006-01-04	8238000	40000	5000
2006-01-05	8273000	41000	5000
2006-01-06	8309000	11000	5000
2006-01-07	8315000	11000	5000
2006-01-08	8321000	13800	7800
2006-01-09	8327000		18000
2006-01-10	8309000	71100	5100
2006-01-11	8375000	77100	5100
2006-01-12	8447000	102000	5000
2006-01-13	8544000	89000	5000
2006-01-14	8628000	78000	5000
2006-01-15	8701000	78000	5000
2006-01-16	8774000	91200	5200
2006-01-17	8860000	97200	5200
2006-01-18	8952000	122200	5200
2006-01-19	9069000	104200	5200
2006-01-20	9168000	92200	5200
2006-01-21	9255000	86200	5200
2006-01-22	9336000	92200	5200
2006-01-23	9423000	87200	5200
2006-01-24	9505000	80200	5200
2006-01-25	9580000	93200	5200
2006-01-26	9668000	100200	5200
2006-01-27	9763000	101200	5200
2006-01-28	9859000	81200	5200
2006-01-29	9935000	88200	5200
2006-01-30	10018000	82200	5200
2006-01-31	10095000	82200	5200
2006-02-01	10172000	83300	5300
2006-02-02	10250000	95300	5300
2006-02-03	10340000	90300	5300
2006-02-04	10425000	89300	5300
2006-02-05	10509000	77300	5300
2006-02-06	10581000	84300	5300
2006-02-07	10660000	83300	5300
2006-02-08	10738000	117300	5300
2006-02-09	10850000	197300	5300
2006-02-10	11042000	85300	5300
2006-02-11	11122000	85300	5300
2006-02-12	11202000	86300	5300
2006-02-13	11283000	78300	5300
2006-02-14	11356000	93300	5300
2006-02-15	11444000	99300	5300
2006-02-16	11538000	120300	5300
2006-02-17	11653000	73300	5300
2006-02-18	11721000	80300	5300
2006-02-19	11796000	80300	5300
2006-02-20	11871000	87300	5300
2006-02-21	11953000	81300	5300
2006-02-22	12029000	73300	5300
2006-02-23	12097000	74300	5300
2006-02-24	12166000	81300	5300
2006-02-25	12242000	81500	5500
2006-02-26	12318000	77000	14000
2006-02-27	12381000	81500	5500
2006-02-28	12457000	75500	5500
2006-03-01	12527000	75790	19790
2006-03-02	12583000	75500	5500
2006-03-03	12653000	75500	5500
2006-03-04	12723000	68500	5500
2006-03-05	12786000	79700	37700
2006-03-06	12828000	76700	5700
2006-03-07	12899000	75700	5700
2006-03-08	12969000	79000	29000
2006-03-09	13019000	76700	5700
2006-03-10	13090000	76700	5700
2006-03-11	13161000	76700	5700
2006-03-12	13232000	84000	34000
2006-03-13	13282000	77700	5700
2006-03-14	13354000	76700	5700
2006-03-15	13425000	98700	40700
2006-03-16	13483000	76700	5700
2006-03-17	13554000	70900	5900
2006-03-18	13619000	70900	5900
2006-03-19	13684000	67900	45900
2006-03-20	13706000	19900	5900
2006-03-21	13720000	49900	5900
2006-03-22	13764000	50900	57900
2006-03-23	13757000	63900	5900
2006-03-24	13815000	85900	5900
2006-03-25	13895000	77900	5900
2006-03-26	13967000	77000	62000
2006-03-27	13982000	79000	6000
2006-03-28	14055000	28000	6000
2006-03-29	14077000	35000	57000
2006-03-30	14055000	50000	6000
2006-03-31	14099000	64000	6000
2006-04-01	14157000	65000	6000
2006-04-02	14216000	78000	63000
2006-04-03	14231000	79000	6000
2006-04-04	14304000	102000	6000
2006-04-05	14400000	98000	46000
2006-04-06	14452000	72200	6200
2006-04-07	14518000	73200	6200
2006-04-08	14585000	66200	6200
2006-04-09	14645000	86200	42200
2006-04-10	14689000	73200	6200
2006-04-11	14756000	73200	6200
2006-04-12	14823000	72200	42200
2006-04-13	14853000	74200	6200
2006-04-14	14921000	73200	6200
2006-04-15	14988000	44200	6200
2006-04-16	15026000	71200	56200
2006-04-17	15041000	73200	6200
2006-04-18	15108000	52400	6400
2006-04-19	15154000	48400	48400
2006-04-20	15154000	74400	6400
2006-04-21	15222000	74400	6400
2006-04-22	15290000	51700	6700
2006-04-23	15335000	50000	57000
2006-04-24	15328000	59700	6700
2006-04-25	15381000	104700	6700
2006-04-26	15479000	63000	70000
2006-04-27	15472000	74700	6700
2006-04-28	15540000	75700	6700
2006-04-29	15609000	67700	6700
2006-04-30	15670000	72900	72900
2006-05-01	15670000	52800	6800
2006-05-02	15716000	29800	6800
2006-05-03	15739000	0	69000
2006-05-04	15670000	6800	6800
2006-05-05	15670000	52800	6800
2006-05-06	15716000	52000	52000
2006-05-07	15716000	53000	60000
2006-05-08	15709000	24000	70000
2006-05-09	15663000	3000	65000
2006-05-10	15601000	0	99000
2006-05-11	15502000	0	53000
2006-05-12	15449000	0	46000
2006-05-13	15403000	0	60000
2006-05-14	15343000	0	61000
2006-05-15	15282000	0	38000
2006-05-16	15244000	0	68000
2006-05-17	15176000	0	68000
2006-05-18	15108000	0	52000
2006-05-19	15056000	51700	6700
2006-05-20	15101000	0	75000
2006-05-21	15026000	0	68000
2006-05-22	14958000	0	45000
2006-05-23	14913000	0	67000
2006-05-24	14846000	0	60000
2006-05-25	14786000	0	60000
2006-05-26	14726000	29700	6700
2006-05-27	14749000	0	67000
2006-05-28	14682000	0	82000
2006-05-29	14600000	0	45000
2006-05-30	14555000	0	66000
2006-05-31	14489000	0	67000
2006-06-01	14422000	0	81000
2006-06-02	14341000	0	7000
2006-06-03	14334000	0	89000
2006-06-04	14245000	0	73000
2006-06-05	14172000	0	73000
2006-06-06	14099000	0	110000
2006-06-07	13989000	0	124000
2006-06-08	13865000	0	94000
2006-06-09	13771000	0	7000
2006-06-10	13764000	0	65000
2006-06-11	13699000	0	80000
2006-06-12	13619000	0	93000
2006-06-13	13526000	0	137000
2006-06-14	13389000	0	93000
2006-06-15	13296000	0	100000
2006-06-16	13196000	0	7000
2006-06-17	13189000	0	64000
2006-06-18	13125000	0	120000
2006-06-19	13005000	0	99000
2006-06-20	12906000	0	127000
2006-06-21	12779000	0	119000
2006-06-22	12660000	0	91000
2006-06-23	12569000	0	21000
2006-06-24	12548000	0	105000
2006-06-25	12443000	0	139000
2006-06-26	12304000	0	110000
2006-06-27	12194000	0	131000
2006-06-28	12063000	0	124000
2006-06-29	11939000	0	116000
2006-06-30	11823000	0	54000
2006-07-01	11769000	0	89000
2006-07-02	11680000	0	115000
2006-07-03	11565000	0	94000
2006-07-04	11471000	0	101000
2006-07-05	11370000	0	101000
2006-07-06	11269000	0	93000
2006-07-07	11176000	0	34000
2006-07-08	11142000	0	60000
2006-07-09	11082000	0	99000
2006-07-10	10983000	0	86000
2006-07-11	10897000	0	119000
2006-07-12	10778000	0	99000
2006-07-13	10679000	0	91000
2006-07-14	10588000	0	53000
2006-07-15	10535000	0	39000
2006-07-16	10496000	0	104000
2006-07-17	10392000	0	97000
2006-07-18	10295000	0	97000
2006-07-19	10198000	0	96000
2006-07-20	10102000	0	71000
2006-07-21	10031000	0	6000
2006-07-22	10025000	0	83000
2006-07-23	9942000	0	122000
2006-07-24	9820000	0	82000
2006-07-25	9738000	0	95000
2006-07-26	9643000	0	76000
2006-07-27	9567000	0	88000
2006-07-28	9479000	0	12000
2006-07-29	9467000	0	56000
2006-07-30	9411000	0	94000
2006-07-31	9317000	0	93000
2006-08-01	9224000	0	106000
2006-08-02	9118000	0	92000
2006-08-03	9026000	0	80000
2006-08-04	8946000	0	7000
2006-08-05	8939000	0	73000
2006-08-06	8866000	0	110000
2006-08-07	8756000	0	91000
2006-08-08	8665000	0	103000
2006-08-09	8562000	0	85000
2006-08-10	8477000	0	72000
2006-08-11	8405000	6000	6000
2006-08-12	8405000	0	66000
2006-08-13	8339000	0	101000
2006-08-14	8238000	0	78000
2006-08-15	8160000	0	65000
2006-08-16	8095000	0	71000
2006-08-17	8024000	0	77000
2006-08-18	7947000	0	29000
2006-08-19	7918000	0	82000
2006-08-20	7836000	0	105000
2006-08-21	7731000	0	76000
2006-08-22	7655000	0	92000
2006-08-23	7563000	0	87000
2006-08-24	7476000	0	63000
2006-08-25	7413000	0	6000
2006-08-26	7407000	0	103000
2006-08-27	7304000	0	114000
2006-08-28	7190000	0	102000
2006-08-29	7088000	0	118000
2006-08-30	6970000	0	129000
2006-08-31	6841000	0	117000
2006-09-01	6724000	0	49000
2006-09-02	6675000	0	83000
2006-09-03	6592000	0	83000
2006-09-04	6509000	0	93000
2006-09-05	6416000	0	92000
2006-09-06	6324000	0	87000
2006-09-07	6237000	0	91000
2006-09-08	6146000	0	49000
2006-09-09	6097000	0	91000
2006-09-10	6006000	0	90000
2006-09-11	5916000	0	90000
2006-09-12	5826000	0	110000
2006-09-13	5716000	0	115000
2006-09-14	5601000	0	120000
2006-09-15	5481000	0	51000
2006-09-16	5430000	0	82000
2006-09-17	5348000	0	82000
2006-09-18	5266000	0	72000
2006-09-19	5194000	0	81000
2006-09-20	5113000	0	60000
2006-09-21	5053000	0	55000
2006-09-22	4998000	0	5000
2006-09-23	4993000	0	40000
2006-09-24	4953000	0	35000
2006-09-25	4918000	0	45000
2006-09-26	4873000	0	35000
2006-09-27	4838000	0	30000
2006-09-28	4808000	0	39000
2006-09-29	4769000	0	5000
2006-09-30	4764000	0	39000
2006-10-01	4725000	0	50000
2006-10-02	4675000	0	34000
2006-10-03	4641000	0	54000
2006-10-04	4587000	0	38000
2006-10-05	4549000	0	39000
2006-10-06	4510000	0	5000
2006-10-07	4505000	0	44000
2006-10-08	4461000	0	43000
2006-10-09	4418000	0	53000
2006-10-10	4365000	0	53000
2006-10-11	4312000	0	43000
2006-10-12	4269000	0	42000
2006-10-13	4227000	0	5000
2006-10-14	4222000	0	29000
2006-10-15	4193000	0	37000
2006-10-16	4156000	0	24000
2006-10-17	4132000	0	38000
2006-10-18	4094000	28000	23000
2006-10-19	4099000	18000	32000
2006-10-20	4085000	0	5000
2006-10-21	4080000	0	28000
2006-10-22	4052000	0	47000
2006-10-23	4005000	15000	29000
2006-10-24	3991000	31300	3300
2006-10-25	4019000	41300	3300
2006-10-26	4057000	33000	24000
2006-10-27	4066000	60300	3300
2006-10-28	4123000	199000	19000
2006-10-29	4303000	128300	3300
2006-10-30	4428000	94300	3300
2006-10-31	4519000	86300	3300
2006-11-01	4602000	101300	3300
2006-11-02	4700000	93000	19000
2006-11-03	4774000	97300	3300
2006-11-04	4868000	93300	3300
2006-11-05	4958000	105000	15000
2006-11-06	5048000	84300	3300
2006-11-07	5129000	79300	3300
2006-11-08	5205000	38300	3300
2006-11-09	5240000	85300	34300
2006-11-10	5291000	90300	3300
2006-11-11	5378000	96300	3300
2006-11-12	5471000	111300	18300
2006-11-13	5564000	97300	3300
2006-11-14	5658000	113300	3300
2006-11-15	5768000	103300	3300
2006-11-16	5868000	92600	28600
2006-11-17	5932000	93600	3600
2006-11-18	6022000	94600	3600
2006-11-19	6113000	93600	39600
2006-11-20	6167000	89600	3600
2006-11-21	6253000	74600	3600
2006-11-22	6324000	95600	3600
2006-11-23	6416000	93600	38600
2006-11-24	6471000	80600	3600
2006-11-25	6548000	58600	3600
2006-11-26	6603000	65000	27000
2006-11-27	6641000	59600	3600
2006-11-28	6697000	64600	3600
2006-11-29	6758000	47600	3600
2006-11-30	6802000	45000	34000
2006-12-01	6813000	59600	3600
2006-12-02	6869000	42600	3600
2006-12-03	6908000	31600	31600
2006-12-04	6908000	0	5000
2006-12-05	6903000	0	6000
2006-12-06	6897000	0	50000
2006-12-07	6847000	0	73000
2006-12-08	6774000	55000	5000
2006-12-09	6824000	50000	5000
2006-12-10	6869000	18000	18000
2006-12-11	6869000	0	28000
2006-12-12	6841000	0	5000
2006-12-13	6836000	0	28000
2006-12-14	6808000	0	39000
2006-12-15	6769000	0	6000
2006-12-16	6763000	0	5000
2006-12-17	6758000	0	45000
2006-12-18	6713000	0	77000
2006-12-19	6636000	0	22000
2006-12-20	6614000	0	50000
2006-12-21	6564000	0	66000
2006-12-22	6498000	0	5000
2006-12-23	6493000	0	6000
2006-12-24	6487000	0	38000
2006-12-25	6449000	0	27000
2006-12-26	6422000	0	6000
2006-12-27	6416000	37800	4800
2006-12-28	6449000	82000	5000
2006-12-29	6526000	82000	5000
2006-12-30	6603000	49000	5000
2006-12-31	6647000	82000	5000
2007-01-01	6724000	0	11000
2007-01-02	6713000	0	16000
2007-01-03	6697000	0	6000
2007-01-04	6691000	0	5000
2007-01-05	6686000	66000	5000
2007-01-06	6747000	43000	5000
2007-01-07	6785000	17000	5000
2007-01-08	6797000	0	6000
2007-01-09	6791000	0	6000
2007-01-10	6785000	0	5000
2007-01-11	6780000	0	6000
2007-01-12	6774000	0	5000
2007-01-13	6769000	0	6000
2007-01-14	6763000	0	5000
2007-01-15	6758000	0	6000
2007-01-16	6752000	0	5000
2007-01-17	6747000	0	6000
2007-01-18	6741000	0	6000
2007-01-19	6735000	0	5000
2007-01-20	6730000	38000	5000
2007-01-21	6763000	12000	6000
2007-01-22	6769000	0	6000
2007-01-23	6763000	5000	5000
2007-01-24	6763000	0	5000
2007-01-25	6758000	0	6000
2007-01-26	6752000	0	5000
2007-01-27	6747000	21000	5000
2007-01-28	6763000	16000	5000
2007-01-29	6774000	0	5000
2007-01-30	6769000	27000	5000
2007-01-31	6791000	0	6000
2007-02-01	6785000	0	5000
2007-02-02	6780000	0	6000
2007-02-03	6774000	33000	5000
2007-02-04	6802000	27000	5000
2007-02-05	6824000	17000	5000
2007-02-06	6836000	139000	5000
2007-02-07	6970000	112000	5000
2007-02-08	7077000	95000	5000
2007-02-09	7167000	113000	5000
2007-02-10	7275000	103000	5000
2007-02-11	7373000	96000	5000
2007-02-12	7464000	98000	5000
2007-02-13	7557000	68000	5000
2007-02-14	7620000	52000	5000
2007-02-15	7667000	174000	5000
2007-02-16	7836000	116000	5000
2007-02-17	7947000	94000	5000
2007-02-18	8036000	117000	5000
2007-02-19	8148000	89000	5000
2007-02-20	8232000	94000	5000
2007-02-21	8321000	95000	5000
2007-02-22	8411000	95000	5000
2007-02-23	8501000	84000	5000
2007-02-24	8580000	72000	5000
2007-02-25	8647000	108000	5000
2007-02-26	8750000	90000	5000
2007-02-27	8835000	91000	5000
2007-02-28	8921000	91000	5000
2007-03-01	9007000	98000	5000
2007-03-02	9100000	97000	5000
2007-03-03	9192000	92000	5000
2007-03-04	9279000	93000	5000
2007-03-05	9367000	92000	5000
2007-03-06	9454000	62000	5000
2007-03-07	9511000	30000	5000
2007-03-08	9536000	36000	5000
2007-03-09	9567000	43000	5000
2007-03-10	9605000	56000	5000
2007-03-11	9656000	50000	6000
2007-03-12	9700000	57000	6000
2007-03-13	9751000	49000	5000
2007-03-14	9795000	128800	20800
2007-03-15	9903000	172000	5000
2007-03-16	10070000	107000	5000
2007-03-17	10172000	128000	5000
2007-03-18	10295000	89000	5000
2007-03-19	10379000	90000	5000
2007-03-20	10464000	90000	5000
2007-03-21	10549000	90000	5000
2007-03-22	10634000	84000	6000
2007-03-23	10712000	72000	6000
2007-03-24	10778000	85000	13000
2007-03-25	10850000	79000	6000
2007-03-26	10923000	78500	5500
2007-03-27	10996000	78500	5500
2007-03-28	11069000	41000	8000
2007-03-29	11102000	52500	5500
2007-03-30	11149000	52500	5500
2007-03-31	11196000	65500	5500
2007-04-01	11256000	58500	5500
2007-04-02	11309000	73500	5500
2007-04-03	11377000	72500	5500
2007-04-04	11444000	71500	17500
2007-04-05	11498000	80000	33000
2007-04-06	11545000	80000	26000
2007-04-07	11599000	80500	5500
2007-04-08	11674000	79500	5500
2007-04-09	11748000	80500	5500
2007-04-10	11823000	87500	5500
2007-04-11	11905000	78500	30500
2007-04-12	11953000	74500	5500
2007-04-13	12022000	80500	5500
2007-04-14	12097000	81500	5500
2007-04-15	12173000	80500	32500
2007-04-16	12221000	61500	5500
2007-04-17	12277000	53500	5500
2007-04-18	12325000	33500	40500
2007-04-19	12318000	54500	5500
2007-04-20	12367000	74500	5500
2007-04-21	12436000	75500	5500
2007-04-22	12506000	80500	73500
2007-04-23	12513000	75500	5500
2007-04-24	12583000	12500	5500
2007-04-25	12590000	0	49000
2007-04-26	12541000	0	14000
2007-04-27	12527000	33500	5500
2007-04-28	12555000	80500	24500
2007-04-29	12611000	80500	52500
2007-04-30	12639000	65000	44000
2007-05-01	12660000	0	70000
2007-05-02	12590000	0	49000
2007-05-03	12541000	0	56000
2007-05-04	12485000	0	7000
2007-05-05	12478000	0	63000
2007-05-06	12415000	0	55000
2007-05-07	12360000	0	42000
2007-05-08	12318000	0	48000
2007-05-09	12270000	0	42000
2007-05-10	12228000	0	34000
2007-05-11	12194000	32500	5500
2007-05-12	12221000	46300	32300
2007-05-13	12235000	56000	35000
2007-05-14	12256000	25000	25000
2007-05-15	12256000	0	48000
2007-05-16	12208000	0	69000
2007-05-17	12139000	0	35000
2007-05-18	12104000	0	7000
2007-05-19	12097000	0	96000
2007-05-20	12001000	0	68000
2007-05-21	11933000	0	41000
2007-05-22	11892000	0	76000
2007-05-23	11816000	0	54000
2007-05-24	11762000	0	34000
2007-05-25	11728000	0	7000
2007-05-26	11721000	0	47000
2007-05-27	11674000	0	48000
2007-05-28	11626000	0	34000
2007-05-29	11592000	0	47000
2007-05-30	11545000	0	41000
2007-05-31	11504000	0	47000
2007-06-01	11457000	0	27000
2007-06-02	11430000	0	87000
2007-06-03	11343000	0	47000
2007-06-04	11296000	0	47000
2007-06-05	11249000	0	87000
2007-06-06	11162000	0	46000
2007-06-07	11116000	0	40000
2007-06-08	11076000	0	7000
2007-06-09	11069000	0	80000
2007-06-10	10989000	0	46000
2007-06-11	10943000	0	40000
2007-06-12	10903000	0	86000
2007-06-13	10817000	0	46000
2007-06-14	10771000	0	33000
2007-06-15	10738000	0	6000
2007-06-16	10732000	0	53000
2007-06-17	10679000	0	39000
2007-06-18	10640000	0	33000
2007-06-19	10607000	0	85000
2007-06-20	10522000	0	65000
2007-06-21	10457000	0	32000
2007-06-22	10425000	0	7000
2007-06-23	10418000	0	78000
2007-06-24	10340000	0	90000
2007-06-25	10250000	0	71000
2007-06-26	10179000	0	90000
2007-06-27	10089000	0	84000
2007-06-28	10005000	0	38000
2007-06-29	9967000	0	6000
2007-06-30	9961000	0	58000
2007-07-01	9903000	0	57000
2007-07-02	9846000	0	57000
2007-07-03	9789000	0	57000
2007-07-04	9732000	0	51000
2007-07-05	9681000	0	38000
2007-07-06	9643000	0	6000
2007-07-07	9637000	0	51000
2007-07-08	9586000	0	56000
2007-07-09	9530000	0	51000
2007-07-10	9479000	0	56000
2007-07-11	9423000	0	56000
2007-07-12	9367000	0	31000
2007-07-13	9336000	0	7000
2007-07-14	9329000	0	56000
2007-07-15	9273000	0	62000
2007-07-16	9211000	0	43000
2007-07-17	9168000	0	81000
2007-07-18	9087000	0	80000
2007-07-19	9007000	0	31000
2007-07-20	8976000	0	6000
2007-07-21	8970000	0	55000
2007-07-22	8915000	0	49000
2007-07-23	8866000	0	67000
2007-07-24	8799000	0	104000
2007-07-25	8695000	0	93000
2007-07-26	8602000	0	95000
2007-07-27	8507000	0	72000
2007-07-28	8435000	0	48000
2007-07-29	8387000	0	96000
2007-07-30	8291000	0	41000
2007-07-31	8250000	0	6000
2007-08-01	8244000	0	48000
2007-08-02	8196000	0	95000
2007-08-03	8101000	0	12000
2007-08-04	8089000	0	53000
2007-08-05	8036000	0	53000
2007-08-06	7983000	0	47000
2007-08-07	7936000	0	59000
2007-08-08	7877000	0	53000
2007-08-09	7824000	0	41000
2007-08-10	7783000	0	6000
2007-08-11	7777000	0	58000
2007-08-12	7719000	0	58000
2007-08-13	7661000	0	35000
2007-08-14	7626000	0	58000
2007-08-15	7568000	0	52000
2007-08-16	7516000	0	46000
2007-08-17	7470000	0	6000
2007-08-18	7464000	0	45000
2007-08-19	7419000	0	52000
2007-08-20	7367000	0	40000
2007-08-21	7327000	0	57000
2007-08-22	7270000	0	57000
2007-08-23	7213000	0	57000
2007-08-24	7156000	0	23000
2007-08-25	7133000	0	50000
2007-08-26	7083000	0	46000
2007-08-27	7037000	0	39000
2007-08-28	6998000	0	56000
2007-08-29	6942000	0	112000
2007-08-30	6830000	0	83000
2007-08-31	6747000	0	39000
2007-09-01	6708000	0	56000
2007-09-02	6652000	0	99000
2007-09-03	6553000	0	109000
2007-09-04	6444000	0	98000
2007-09-05	6346000	0	55000
2007-09-06	6291000	0	54000
2007-09-07	6237000	0	5000
2007-09-08	6232000	0	65000
2007-09-09	6167000	0	54000
2007-09-10	6113000	0	96000
2007-09-11	6017000	0	101000
2007-09-12	5916000	0	85000
2007-09-13	5831000	0	42000
2007-09-14	5789000	0	5000
2007-09-15	5784000	0	58000
2007-09-16	5726000	0	57000
2007-09-17	5669000	0	42000
2007-09-18	5627000	0	94000
2007-09-19	5533000	0	88000
2007-09-20	5445000	0	41000
2007-09-21	5404000	0	5000
2007-09-22	5399000	0	57000
2007-09-23	5342000	0	86000
2007-09-24	5256000	0	92000
2007-09-25	5164000	0	105000
2007-09-26	5059000	0	91000
2007-09-27	4968000	0	45000
2007-09-28	4923000	0	5000
2007-09-29	4918000	0	60000
2007-09-30	4858000	0	99000
2007-10-01	4759000	0	93000
2007-10-02	4666000	0	103000
2007-10-03	4563000	0	48000
2007-10-04	4515000	0	49000
2007-10-05	4466000	0	5000
2007-10-06	4461000	0	62000
2007-10-07	4399000	0	58000
2007-10-08	4341000	0	38000
2007-10-09	4303000	0	48000
2007-10-10	4255000	0	43000
2007-10-11	4212000	0	37000
2007-10-12	4175000	0	5000
2007-10-13	4170000	93100	3100
2007-10-14	4260000	95000	43000
2007-10-15	4312000	7800	59800
2007-10-16	4260000	0	109000
2007-10-17	4151000	0	118000
2007-10-18	4033000	0	121000
2007-10-19	3912000	0	83000
2007-10-20	3829000	0	128000
2007-10-21	3701000	0	95000
2007-10-22	3606000	0	54000
2007-10-23	3552000	0	36000
2007-10-24	3516000	0	41000
2007-10-25	3475000	12500	47500
2007-10-26	3440000	2900	2900
2007-10-27	3440000	0	27000
2007-10-28	3413000	0	49000
2007-10-29	3364000	0	31000
2007-10-30	3333000	0	57000
2007-10-31	3276000	0	48000
2007-11-01	3228000	20000	42000
2007-11-02	3206000	0	5000
2007-11-03	3201000	0	43000
2007-11-04	3158000	0	43000
2007-11-05	3115000	0	31000
2007-11-06	3084000	0	39000
2007-11-07	3045000	0	38000
2007-11-08	3007000	0	30000
2007-11-09	2977000	0	4000
2007-11-10	2973000	0	35000
2007-11-11	2938000	18700	35700
2007-11-12	2921000	52200	22200
2007-11-13	2951000	65700	26700
2007-11-14	2990000	69000	26000
2007-11-15	3033000	68700	17700
2007-11-16	3084000	39000	4000
2007-11-17	3119000	34000	56000
2007-11-18	3097000	30000	4000
2007-11-19	3123000	60000	25000
2007-11-20	3158000	155700	2700
2007-11-21	3311000	247700	2700
2007-11-22	3556000	120700	2700
2007-11-23	3674000	111700	2700
2007-11-24	3783000	94700	2700
2007-11-25	3875000	95700	2700
2007-11-26	3968000	96700	2700
2007-11-27	4062000	96700	2700
2007-11-28	4156000	96700	2700
2007-11-29	4250000	98700	2700
2007-11-30	4346000	98700	2700
2007-12-01	4442000	46700	2700
2007-12-02	4486000	16700	2700
2007-12-03	4500000	0	5000
2007-12-04	4495000	0	5000
2007-12-05	4490000	36700	2700
2007-12-06	4524000	75700	2700
2007-12-07	4597000	61700	2700
2007-12-08	4656000	32000	3000
2007-12-09	4685000	33000	3000
2007-12-10	4715000	32000	3000
2007-12-11	4744000	38000	3000
2007-12-12	4779000	37000	3000
2007-12-13	4813000	33000	3000
2007-12-14	4843000	93000	3000
2007-12-15	4933000	48000	3000
2007-12-16	4978000	38000	3000
2007-12-17	5013000	33000	3000
2007-12-18	5043000	28000	3000
2007-12-19	5068000	18000	3000
2007-12-20	5083000	33000	3000
2007-12-21	5113000	34200	3200
2007-12-22	5144000	13200	3200
2007-12-23	5154000	3200	3200
2007-12-24	5154000	18200	3200
2007-12-25	5169000	3200	3200
2007-12-26	5169000	3200	3200
2007-12-27	5169000	34200	3200
2007-12-28	5200000	38200	3200
2007-12-29	5235000	39200	3200
2007-12-30	5271000	8200	3200
2007-12-31	5276000	4600	35600
2008-01-01	5245000	5200	30200
2008-01-02	5220000	18200	3200
2008-01-03	5235000	13200	3200
2008-01-04	5245000	39200	3200
2008-01-05	5281000	8200	3200
2008-01-06	5286000	39200	3200
2008-01-07	5322000	49200	3200
2008-01-08	5368000	13200	3200
2008-01-09	5378000	14200	3200
2008-01-10	5389000	33200	3200
2008-01-11	5419000	19200	3200
2008-01-12	5435000	0	5000
2008-01-13	5430000	0	41000
2008-01-14	5389000	8200	3200
2008-01-15	5394000	0	5000
2008-01-16	5389000	0	6000
2008-01-17	5383000	29200	3200
2008-01-18	5409000	34200	3200
2008-01-19	5440000	34200	3200
2008-01-20	5471000	55200	3200
2008-01-21	5523000	55200	3200
2008-01-22	5575000	97200	3200
2008-01-23	5669000	86200	3200
2008-01-24	5752000	77200	3200
2008-01-25	5826000	61200	3200
2008-01-26	5884000	35200	3200
2008-01-27	5916000	46200	3200
2008-01-28	5959000	50200	3200
2008-01-29	6006000	159200	3200
2008-01-30	6162000	208200	3200
2008-01-31	6367000	129200	3200
2008-02-01	6493000	102200	3200
2008-02-02	6592000	86800	3800
2008-02-03	6675000	91800	3800
2008-02-04	6763000	92800	3800
2008-02-05	6852000	93800	3800
2008-02-06	6942000	87800	3800
2008-02-07	7026000	65800	3800
2008-02-08	7088000	88800	3800
2008-02-09	7173000	49800	3800
2008-02-10	7219000	8800	3800
2008-02-11	7224000	9800	3800
2008-02-12	7230000	111800	3800
2008-02-13	7338000	95800	3800
2008-02-14	7430000	147800	3800
2008-02-15	7574000	102800	3800
2008-02-16	7673000	96800	3800
2008-02-17	7766000	96800	3800
2008-02-18	7859000	150800	3800
2008-02-19	8006000	128800	3800
2008-02-20	8131000	92800	3800
2008-02-21	8220000	92800	3800
2008-02-22	8309000	88200	4200
2008-02-23	8393000	88200	4200
2008-02-24	8477000	89200	4200
2008-02-25	8562000	95200	4200
2008-02-26	8653000	76200	4200
2008-02-27	8725000	59200	4200
2008-02-28	8780000	29200	4200
2008-02-29	8805000	47200	4200
2008-03-01	8848000	52200	4200
2008-03-02	8896000	72200	4200
2008-03-03	8964000	96200	4200
2008-03-04	9056000	91200	4200
2008-03-05	9143000	85200	4200
2008-03-06	9224000	84200	4200
2008-03-07	9304000	86200	4200
2008-03-08	9386000	79200	4200
2008-03-09	9461000	79200	4200
2008-03-10	9536000	86200	4200
2008-03-11	9618000	67200	4200
2008-03-12	9681000	4200	4200
2008-03-13	9681000	61200	4200
2008-03-14	9738000	61200	4200
2008-03-15	9795000	80200	4200
2008-03-16	9871000	81200	4200
2008-03-17	9948000	74200	4200
2008-03-18	10018000	62200	4200
2008-03-19	10076000	49200	4200
2008-03-20	10121000	4200	4200
2008-03-21	10121000	4200	4200
2008-03-22	10121000	62200	4200
2008-03-23	10179000	81200	4200
2008-03-24	10256000	62200	4200
2008-03-25	10314000	11200	4200
2008-03-26	10321000	4200	4200
2008-03-27	10321000	4200	4200
2008-03-28	10321000	2200	34200
2008-03-29	10289000	4200	4200
2008-03-30	10289000	55200	4200
2008-03-31	10340000	69200	4200
2008-04-01	10405000	30200	4200
2008-04-02	10431000	50200	4200
2008-04-03	10477000	43200	4200
2008-04-04	10516000	63200	4200
2008-04-05	10575000	43200	4200
2008-04-06	10614000	56200	4200
2008-04-07	10666000	44200	4200
2008-04-08	10706000	43200	4200
2008-04-09	10745000	76200	4200
2008-04-10	10817000	70200	4200
2008-04-11	10883000	77200	4200
2008-04-12	10956000	64600	4600
2008-04-13	11016000	64600	4600
2008-04-14	11076000	64600	4600
2008-04-15	11136000	17600	4600
2008-04-16	11149000	17600	4600
2008-04-17	11162000	78600	4600
2008-04-18	11236000	84600	4600
2008-04-19	11316000	58600	4600
2008-04-20	11370000	58600	4600
2008-04-21	11424000	84600	4600
2008-04-22	11504000	65600	4600
2008-04-23	11565000	4600	4600
2008-04-24	11565000	18600	4600
2008-04-25	11579000	4600	4600
2008-04-26	11579000	4600	4600
2008-04-27	11579000	4600	4600
2008-04-28	11579000	4600	4600
2008-04-29	11579000	4600	4600
2008-04-30	11579000	4600	4600
2008-05-01	11579000	4600	4600
2008-05-02	11579000	0	7000
2008-05-03	11572000	0	41000
2008-05-04	11531000	44000	44000
2008-05-05	11531000	6000	6000
2008-05-06	11531000	0	40000
2008-05-07	11491000	0	40000
2008-05-08	11451000	0	41000
2008-05-09	11410000	58600	4600
2008-05-10	11464000	0	47000
2008-05-11	11417000	0	47000
2008-05-12	11370000	0	14000
2008-05-13	11356000	0	40000
2008-05-14	11316000	0	53000
2008-05-15	11263000	0	47000
2008-05-16	11216000	0	7000
2008-05-17	11209000	0	87000
2008-05-18	11122000	0	60000
2008-05-19	11062000	0	53000
2008-05-20	11009000	0	40000
2008-05-21	10969000	0	79000
2008-05-22	10890000	0	46000
2008-05-23	10844000	0	7000
2008-05-24	10837000	0	66000
2008-05-25	10771000	0	52000
2008-05-26	10719000	0	46000
2008-05-27	10673000	0	53000
2008-05-28	10620000	0	65000
2008-05-29	10555000	0	52000
2008-05-30	10503000	0	7000
2008-05-31	10496000	0	58000
2008-06-01	10438000	0	85000
2008-06-02	10353000	0	52000
2008-06-03	10301000	0	51000
2008-06-04	10250000	0	52000
2008-06-05	10198000	0	71000
2008-06-06	10127000	0	6000
2008-06-07	10121000	0	51000
2008-06-08	10070000	0	52000
2008-06-09	10018000	0	6000
2008-06-10	10012000	0	45000
2008-06-11	9967000	0	51000
2008-06-12	9916000	0	57000
2008-06-13	9859000	0	7000
2008-06-14	9852000	0	63000
2008-06-15	9789000	0	51000
2008-06-16	9738000	0	6000
2008-06-17	9732000	0	51000
2008-06-18	9681000	0	44000
2008-06-19	9637000	0	70000
2008-06-20	9567000	0	6000
2008-06-21	9561000	0	56000
2008-06-22	9505000	0	57000
2008-06-23	9448000	0	6000
2008-06-24	9442000	0	56000
2008-06-25	9386000	0	44000
2008-06-26	9342000	0	50000
2008-06-27	9292000	0	6000
2008-06-28	9286000	0	56000
2008-06-29	9230000	0	50000
2008-06-30	9180000	0	6000
2008-07-01	9174000	0	56000
2008-07-02	9118000	0	49000
2008-07-03	9069000	0	50000
2008-07-04	9019000	0	6000
2008-07-05	9013000	0	55000
2008-07-06	8958000	0	55000
2008-07-07	8903000	0	7000
2008-07-08	8896000	0	61000
2008-07-09	8835000	0	49000
2008-07-10	8786000	0	61000
2008-07-11	8725000	0	6000
2008-07-12	8719000	0	54000
2008-07-13	8665000	0	43000
2008-07-14	8622000	0	6000
2008-07-15	8616000	0	91000
2008-07-16	8525000	0	84000
2008-07-17	8441000	0	54000
2008-07-18	8387000	0	24000
2008-07-19	8363000	0	60000
2008-07-20	8303000	0	59000
2008-07-21	8244000	0	6000
2008-07-22	8238000	0	72000
2008-07-23	8166000	0	65000
2008-07-24	8101000	0	53000
2008-07-25	8048000	0	6000
2008-07-26	8042000	0	53000
2008-07-27	7989000	0	47000
2008-07-28	7942000	0	6000
2008-07-29	7936000	0	100000
2008-07-30	7836000	0	94000
2008-07-31	7742000	0	52000
2008-08-01	7690000	0	6000
2008-08-02	7684000	0	46000
2008-08-03	7638000	0	52000
2008-08-04	7586000	0	6000
2008-08-05	7580000	0	58000
2008-08-06	7522000	0	86000
2008-08-07	7436000	0	52000
2008-08-08	7384000	0	6000
2008-08-09	7378000	0	57000
2008-08-10	7321000	0	51000
2008-08-11	7270000	0	6000
2008-08-12	7264000	0	57000
2008-08-13	7207000	0	57000
2008-08-14	7150000	0	56000
2008-08-15	7094000	0	6000
2008-08-16	7088000	0	56000
2008-08-17	7032000	0	45000
2008-08-18	6987000	0	6000
2008-08-19	6981000	0	50000
2008-08-20	6931000	0	45000
2008-08-21	6886000	0	45000
2008-08-22	6841000	0	5000
2008-08-23	6836000	0	51000
2008-08-24	6785000	0	44000
2008-08-25	6741000	0	6000
2008-08-26	6735000	0	49000
2008-08-27	6686000	0	56000
2008-08-28	6630000	0	49000
2008-08-29	6581000	0	6000
2008-08-30	6575000	0	49000
2008-08-31	6526000	0	39000
2008-09-01	6487000	0	5000
2008-09-02	6482000	0	55000
2008-09-03	6427000	0	22000
2008-09-04	6405000	0	49000
2008-09-05	6356000	0	5000
2008-09-06	6351000	0	65000
2008-09-07	6286000	0	54000
2008-09-08	6232000	0	11000
2008-09-09	6221000	0	75000
2008-09-10	6146000	0	59000
2008-09-11	6087000	0	27000
2008-09-12	6060000	0	6000
2008-09-13	6054000	0	64000
2008-09-14	5990000	0	58000
2008-09-15	5932000	0	5000
2008-09-16	5927000	0	48000
2008-09-17	5879000	0	100000
2008-09-18	5779000	0	53000
2008-09-19	5726000	0	16000
2008-09-20	5710000	0	57000
2008-09-21	5653000	0	52000
2008-09-22	5601000	0	6000
2008-09-23	5595000	0	57000
2008-09-24	5538000	0	57000
2008-09-25	5481000	0	31000
2008-09-26	5450000	0	5000
2008-09-27	5445000	0	46000
2008-09-28	5399000	0	51000
2008-09-29	5348000	0	6000
2008-09-30	5342000	0	5000
2008-10-01	5337000	0	51000
2008-10-02	5286000	0	30000
2008-10-03	5256000	0	21000
2008-10-04	5235000	0	51000
2008-10-05	5184000	0	71000
2008-10-06	5113000	0	35000
2008-10-07	5078000	0	60000
2008-10-08	5018000	0	75000
2008-10-09	4943000	0	35000
2008-10-10	4908000	0	5000
2008-10-11	4903000	0	40000
2008-10-12	4863000	0	50000
2008-10-13	4813000	0	5000
2008-10-14	4808000	0	49000
2008-10-15	4759000	0	59000
2008-10-16	4700000	0	49000
2008-10-17	4651000	0	5000
2008-10-18	4646000	0	59000
2008-10-19	4587000	0	58000
2008-10-20	4529000	0	5000
2008-10-21	4524000	0	96000
2008-10-22	4428000	0	39000
2008-10-23	4389000	0	29000
2008-10-24	4360000	0	5000
2008-10-25	4355000	0	33000
2008-10-26	4322000	0	48000
2008-10-27	4274000	0	52000
2008-10-28	4222000	3700	3700
2008-10-29	4222000	17000	41000
2008-10-30	4198000	84700	3700
2008-10-31	4279000	27700	3700
2008-11-01	4303000	0	24000
2008-11-02	4279000	0	33000
2008-11-03	4246000	0	5000
2008-11-04	4241000	0	33000
2008-11-05	4208000	0	38000
2008-11-06	4170000	0	28000
2008-11-07	4142000	0	5000
2008-11-08	4137000	0	38000
2008-11-09	4099000	0	47000
2008-11-10	4052000	0	5000
2008-11-11	4047000	0	51000
2008-11-12	3996000	27000	50000
2008-11-13	3973000	31700	3700
2008-11-14	4001000	31700	3700
2008-11-15	4029000	1300	43300
2008-11-16	3987000	0	42000
2008-11-17	3945000	0	5000
2008-11-18	3940000	0	42000
2008-11-19	3898000	9000	50000
2008-11-20	3857000	33600	24600
2008-11-21	3866000	31700	3700
2008-11-22	3894000	63700	3700
2008-11-23	3954000	31700	12700
2008-11-24	3973000	31700	3700
2008-11-25	4001000	31700	17700
2008-11-26	4015000	31700	3700
2008-11-27	4043000	31700	17700
2008-11-28	4057000	31700	3700
2008-11-29	4085000	12700	3700
2008-11-30	4094000	0	23000
2008-12-01	4071000	17700	3700
2008-12-02	4085000	31700	22700
2008-12-03	4094000	41700	3700
2008-12-04	4132000	41000	22000
2008-12-05	4151000	12700	3700
2008-12-06	4160000	0	4000
2008-12-07	4156000	0	24000
2008-12-08	4132000	0	5000
2008-12-09	4127000	32700	3700
2008-12-10	4156000	0	5000
2008-12-11	4151000	12700	3700
2008-12-12	4160000	41700	3700
2008-12-13	4198000	41700	3700
2008-12-14	4236000	41700	3700
2008-12-15	4274000	37700	3700
2008-12-16	4308000	36700	3700
2008-12-17	4341000	22700	3700
2008-12-18	4360000	0	5000
2008-12-19	4355000	13700	3700
2008-12-20	4365000	32700	3700
2008-12-21	4394000	32700	3700
2008-12-22	4423000	32700	3700
2008-12-23	4452000	51700	3700
2008-12-24	4500000	237700	3700
2008-12-25	4734000	102700	3700
2008-12-26	4833000	78700	3700
2008-12-27	4908000	63700	3700
2008-12-28	4968000	63700	3700
2008-12-29	5028000	68700	3700
2008-12-30	5093000	94700	3700
2008-12-31	5184000	69700	3700
2009-01-01	5250000	65700	3700
2009-01-02	5312000	39700	3700
2009-01-03	5348000	33700	3700
2009-01-04	5378000	0	5000
2009-01-05	5373000	0	5000
2009-01-06	5368000	0	5000
2009-01-07	5363000	0	5000
2009-01-08	5358000	0	5000
2009-01-09	5353000	0	5000
2009-01-10	5348000	0	6000
2009-01-11	5342000	14700	3700
2009-01-12	5353000	13700	3700
2009-01-13	5363000	5000	5000
2009-01-14	5363000	18700	3700
2009-01-15	5378000	19700	3700
2009-01-16	5394000	13700	3700
2009-01-17	5404000	8700	3700
2009-01-18	5409000	13700	3700
2009-01-19	5419000	0	5000
2009-01-20	5414000	0	5000
2009-01-21	5409000	0	5000
2009-01-22	5404000	0	5000
2009-01-23	5399000	0	5000
2009-01-24	5394000	0	5000
2009-01-25	5389000	0	6000
2009-01-26	5383000	0	5000
2009-01-27	5378000	0	5000
2009-01-28	5373000	0	5000
2009-01-29	5368000	0	5000
2009-01-30	5363000	0	5000
2009-01-31	5358000	34700	3700
2009-02-01	5389000	18700	3700
2009-02-02	5404000	3700	3700
2009-02-03	5404000	0	5000
2009-02-04	5399000	0	5000
2009-02-05	5394000	0	5000
2009-02-06	5389000	0	6000
2009-02-07	5383000	0	5000
2009-02-08	5378000	0	5000
2009-02-09	5373000	0	5000
2009-02-10	5368000	179700	3700
2009-02-11	5544000	49700	3700
2009-02-12	5590000	0	5000
2009-02-13	5585000	8700	3700
2009-02-14	5590000	29700	3700
2009-02-15	5616000	29700	3700
2009-02-16	5642000	50700	3700
2009-02-17	5689000	3700	3700
2009-02-18	5689000	9700	3700
2009-02-19	5695000	29700	3700
2009-02-20	5721000	140700	3700
2009-02-21	5858000	162700	3700
2009-02-22	6017000	121700	3700
2009-02-23	6135000	116700	3700
2009-02-24	6248000	95700	3700
2009-02-25	6340000	96700	3700
2009-02-26	6433000	95700	3700
2009-02-27	6525000	280700	3700
2009-02-28	6802000	1373700	3700
2009-03-01	8172000	272700	3700
2009-03-02	8441000	87700	3700
2009-03-03	8525000	131700	3700
2009-03-04	8653000	94700	3700
2009-03-05	8744000	94700	3700
2009-03-06	8835000	95700	3700
2009-03-07	8927000	95700	3700
2009-03-08	9019000	96700	3700
2009-03-09	9112000	96700	3700
2009-03-10	9205000	90700	3700
2009-03-11	9292000	40700	3700
2009-03-12	9329000	0	43000
2009-03-13	9286000	0	56000
2009-03-14	9230000	0	6000
2009-03-15	9224000	83700	3700
2009-03-16	9304000	91700	3700
2009-03-17	9392000	90700	3700
2009-03-18	9479000	91700	3700
2009-03-19	9567000	92700	3700
2009-03-20	9656000	91700	3700
2009-03-21	9744000	92700	3700
2009-03-22	9833000	92700	3700
2009-03-23	9922000	93700	3700
2009-03-24	10012000	112700	3700
2009-03-25	10121000	90000	6000
2009-03-26	10205000	90000	6000
2009-03-27	10289000	90000	6000
2009-03-28	10373000	81700	3700
2009-03-29	10451000	87700	3700
2009-03-30	10535000	84000	5000
2009-03-31	10614000	84000	5000
2009-04-01	10693000	83000	5000
2009-04-02	10771000	83200	4200
2009-04-03	10850000	77200	4200
2009-04-04	10923000	84200	4200
2009-04-05	11003000	83200	4200
2009-04-06	11082000	58600	4600
2009-04-07	11136000	84600	4600
2009-04-08	11216000	84600	4600
2009-04-09	11296000	85600	4600
2009-04-10	11377000	84100	4100
2009-04-11	11457000	58100	4100
2009-04-12	11511000	31100	4100
2009-04-13	11538000	31100	4100
2009-04-14	11565000	26000	5000
2009-04-15	11586000	38000	5000
2009-04-16	11619000	87000	5000
2009-04-17	11701000	107000	5000
2009-04-18	11803000	53800	5800
2009-04-19	11851000	52800	5800
2009-04-20	11898000	53800	5800
2009-04-21	11946000	53800	5800
2009-04-22	11994000	19800	5800
2009-04-23	12008000	0	7000
2009-04-24	12001000	0	7000
2009-04-25	11994000	26800	5800
2009-04-26	12015000	53800	5800
2009-04-27	12063000	39800	5800
2009-04-28	12097000	0	7000
2009-04-29	12090000	0	6000
2009-04-30	12084000	0	7000
2009-05-01	12077000	0	7000
2009-05-02	12070000	0	7000
2009-05-03	12063000	0	7000
2009-05-04	12056000	0	7000
2009-05-05	12049000	0	7000
2009-05-06	12042000	0	7000
2009-05-07	12035000	0	6000
2009-05-08	12029000	0	7000
2009-05-09	12022000	0	62000
2009-05-10	11960000	0	41000
2009-05-11	11919000	0	7000
2009-05-12	11912000	0	61000
2009-05-13	11851000	0	55000
2009-05-14	11796000	0	20000
2009-05-15	11776000	0	7000
2009-05-16	11769000	0	41000
2009-05-17	11728000	0	68000
2009-05-18	11660000	0	34000
2009-05-19	11626000	0	142000
2009-05-20	11484000	0	87000
2009-05-21	11397000	0	20000
2009-05-22	11377000	0	27000
2009-05-23	11350000	0	67000
2009-05-24	11283000	0	81000
2009-05-25	11202000	0	40000
2009-05-26	11162000	0	66000
2009-05-27	11096000	0	80000
2009-05-28	11016000	0	40000
2009-05-29	10976000	0	7000
2009-05-30	10969000	0	66000
2009-05-31	10903000	0	66000
2009-06-01	10837000	0	6000
2009-06-02	10831000	0	66000
2009-06-03	10765000	0	66000
2009-06-04	10699000	0	39000
2009-06-05	10660000	0	7000
2009-06-06	10653000	0	65000
2009-06-07	10588000	0	66000
2009-06-08	10522000	0	6000
2009-06-09	10516000	0	117000
2009-06-10	10399000	0	65000
2009-06-11	10334000	0	39000
2009-06-12	10295000	0	6000
2009-06-13	10289000	0	65000
2009-06-14	10224000	0	71000
2009-06-15	10153000	0	6000
2009-06-16	10147000	0	71000
2009-06-17	10076000	0	96000
2009-06-18	9980000	0	32000
2009-06-19	9948000	0	19000
2009-06-20	9929000	0	64000
2009-06-21	9865000	0	102000
2009-06-22	9763000	0	6000
2009-06-23	9757000	0	82000
2009-06-24	9675000	0	70000
2009-06-25	9605000	0	38000
2009-06-26	9567000	0	18000
2009-06-27	9549000	0	70000
2009-06-28	9479000	0	68000
2009-06-29	9411000	0	7000
2009-06-30	9404000	0	87000
2009-07-01	9317000	0	75000
2009-07-02	9242000	0	37000
2009-07-03	9205000	0	19000
2009-07-04	9186000	0	62000
2009-07-05	9124000	0	68000
2009-07-06	9056000	0	6000
2009-07-07	9050000	0	86000
2009-07-08	8964000	0	92000
2009-07-09	8872000	0	44000
2009-07-10	8828000	0	29000
2009-07-11	8799000	0	67000
2009-07-12	8732000	0	73000
2009-07-13	8659000	0	6000
2009-07-14	8653000	0	85000
2009-07-15	8568000	0	73000
2009-07-16	8495000	0	72000
2009-07-17	8423000	0	18000
2009-07-18	8405000	0	66000
2009-07-19	8339000	0	72000
2009-07-20	8267000	0	6000
2009-07-21	8261000	0	65000
2009-07-22	8196000	0	65000
2009-07-23	8131000	0	66000
2009-07-24	8065000	28000	4000
2009-07-25	8089000	60000	54000
2009-07-26	8095000	60000	54000
2009-07-27	8101000	45700	4700
2009-07-28	8142000	41000	52000
2009-07-29	8131000	44000	74000
2009-07-30	8101000	32000	56000
2009-07-31	8077000	40400	10400
2009-08-01	8107000	60000	54000
2009-08-02	8113000	60000	66000
2009-08-03	8107000	63700	4700
2009-08-04	8166000	73000	55000
2009-08-05	8184000	70000	64000
2009-08-06	8190000	90000	60000
2009-08-07	8220000	90000	13000
2009-08-08	8297000	90000	72000
2009-08-09	8315000	90000	78000
2009-08-10	8327000	90000	18000
2009-08-11	8399000	90000	78000
2009-08-12	8411000	90000	84000
2009-08-13	8417000	90000	78000
2009-08-14	8429000	90000	36000
2009-08-15	8483000	90000	84000
2009-08-16	8489000	30000	78000
2009-08-17	8441000	0	6000
2009-08-18	8435000	0	66000
2009-08-19	8369000	0	60000
2009-08-20	8309000	0	42000
2009-08-21	8267000	0	23000
2009-08-22	8244000	0	54000
2009-08-23	8190000	0	65000
2009-08-24	8125000	0	6000
2009-08-25	8119000	0	54000
2009-08-26	8065000	0	59000
2009-08-27	8006000	0	41000
2009-08-28	7965000	0	6000
2009-08-29	7959000	0	59000
2009-08-30	7900000	0	70000
2009-08-31	7830000	0	6000
2009-09-01	7824000	0	58000
2009-09-02	7766000	0	64000
2009-09-03	7702000	0	35000
2009-09-04	7667000	0	18000
2009-09-05	7649000	0	58000
2009-09-06	7591000	0	80000
2009-09-07	7511000	0	23000
2009-09-08	7488000	0	64000
2009-09-09	7424000	0	63000
2009-09-10	7361000	0	68000
2009-09-11	7293000	0	23000
2009-09-12	7270000	0	57000
2009-09-13	7213000	0	57000
2009-09-14	7156000	0	28000
2009-09-15	7128000	0	79000
2009-09-16	7049000	0	62000
2009-09-17	6987000	0	51000
2009-09-18	6936000	0	22000
2009-09-19	6914000	0	67000
2009-09-20	6847000	0	6000
2009-09-21	6841000	0	56000
2009-09-22	6785000	0	61000
2009-09-23	6724000	0	55000
2009-09-24	6669000	0	50000
2009-09-25	6619000	0	5000
2009-09-26	6614000	0	72000
2009-09-27	6542000	0	71000
2009-09-28	6471000	0	5000
2009-09-29	6466000	0	55000
2009-09-30	6411000	0	60000
2009-10-01	6351000	0	54000
2009-10-02	6297000	0	6000
2009-10-03	6291000	0	70000
2009-10-04	6221000	0	75000
2009-10-05	6146000	0	6000
2009-10-06	6140000	0	59000
2009-10-07	6081000	0	64000
2009-10-08	6017000	0	53000
2009-10-09	5964000	28000	12000
2009-10-10	5980000	0	75000
2009-10-11	5905000	0	53000
2009-10-12	5852000	0	5000
2009-10-13	5847000	0	58000
2009-10-14	5789000	0	68000
2009-10-15	5721000	0	68000
2009-10-16	5653000	0	52000
2009-10-17	5601000	0	63000
2009-10-18	5538000	0	119000
2009-10-19	5419000	0	61000
2009-10-20	5358000	0	102000
2009-10-21	5256000	0	92000
2009-10-22	5164000	0	86000
2009-10-23	5078000	0	40000
2009-10-24	5038000	0	85000
2009-10-25	4953000	0	70000
2009-10-26	4883000	0	40000
2009-10-27	4843000	2600	81600
2009-10-28	4764000	0	59000
2009-10-29	4705000	0	49000
2009-10-30	4656000	24000	19000
2009-10-31	4661000	9400	4400
2009-11-01	4666000	0	5000
2009-11-02	4661000	246400	4400
2009-11-03	4903000	159400	4400
2009-11-04	5058000	29400	4400
2009-11-05	5083000	0	5000
2009-11-06	5078000	0	5000
2009-11-07	5073000	0	5000
2009-11-08	5068000	0	10000
2009-11-09	5058000	0	5000
2009-11-10	5053000	0	5000
2009-11-11	5048000	0	5000
2009-11-12	5043000	0	5000
2009-11-13	5038000	24400	4400
2009-11-14	5058000	0	5000
2009-11-15	5053000	0	15000
2009-11-16	5038000	14400	4400
2009-11-17	5048000	64400	4400
2009-11-18	5108000	59400	8400
2009-11-19	5159000	60400	4400
2009-11-20	5215000	60400	4400
2009-11-21	5271000	45400	4400
2009-11-22	5312000	30400	15400
2009-11-23	5327000	30400	4400
2009-11-24	5353000	29400	4400
2009-11-25	5378000	56400	4400
2009-11-26	5430000	81400	4400
2009-11-27	5507000	92400	4400
2009-11-28	5595000	67400	4400
2009-11-29	5658000	62400	4400
2009-11-30	5716000	61400	4400
2009-12-01	5773000	47400	4400
2009-12-02	5816000	30400	4400
2009-12-03	5842000	14400	4400
2009-12-04	5852000	0	5000
2009-12-05	5847000	10000	5000
2009-12-06	5852000	17000	17000
2009-12-07	5852000	52400	4400
2009-12-08	5900000	63400	4400
2009-12-09	5959000	62400	4400
2009-12-10	6017000	36400	4400
2009-12-11	6049000	31400	4400
2009-12-12	6076000	122400	4400
2009-12-13	6194000	63400	4400
2009-12-14	6253000	31400	4400
2009-12-15	6280000	32400	4400
2009-12-16	6308000	31400	4400
2009-12-17	6335000	438600	4600
2009-12-18	6769000	244600	4600
2009-12-19	7009000	89600	4600
2009-12-20	7094000	94600	4600
2009-12-21	7184000	84600	4600
2009-12-22	7264000	84600	4600
2009-12-23	7344000	56600	4600
2009-12-24	7396000	32600	4600
2009-12-25	7424000	27600	4600
2009-12-26	7447000	27600	4600
2009-12-27	7470000	27600	4600
2009-12-28	7493000	27600	4600
2009-12-29	7516000	27600	4600
2009-12-30	7539000	39600	4600
2009-12-31	7574000	50600	4600
2010-01-01	7620000	57600	4600
2010-01-02	7673000	44600	4600
2010-01-03	7713000	28600	4600
2010-01-04	7737000	27600	4600
2010-01-05	7760000	27600	4600
2010-01-06	7783000	28600	4600
2010-01-07	7807000	27600	4600
2010-01-08	7830000	27600	4600
2010-01-09	7853000	16600	4600
2010-01-10	7865000	0	17000
2010-01-11	7848000	0	6000
2010-01-12	7842000	0	6000
2010-01-13	7836000	5600	17600
2010-01-14	7824000	0	6000
2010-01-15	7818000	0	5000
2010-01-16	7813000	0	6000
2010-01-17	7807000	15600	4600
2010-01-18	7818000	186600	4600
2010-01-19	8000000	16600	4600
2010-01-20	8012000	212600	4600
2010-01-21	8220000	87600	4600
2010-01-22	8303000	94600	4600
2010-01-23	8393000	88600	4600
2010-01-24	8477000	143600	4600
2010-01-25	8616000	150600	4600
2010-01-26	8762000	90600	4600
2010-01-27	8848000	89600	4600
2010-01-28	8933000	90600	4600
2010-01-29	9019000	91600	4600
2010-01-30	9106000	90600	4600
2010-01-31	9192000	85600	4600
2010-02-01	9273000	67600	4600
2010-02-02	9336000	66600	4600
2010-02-03	9398000	79600	4600
2010-02-04	9473000	36600	4600
2010-02-05	9505000	6000	6000
2010-02-06	9505000	0	32000
2010-02-07	9473000	0	6000
2010-02-08	9467000	0	6000
2010-02-09	9461000	0	7000
2010-02-10	9454000	0	6000
2010-02-11	9448000	17600	4600
2010-02-12	9461000	0	7000
2010-02-13	9454000	0	6000
2010-02-14	9448000	0	25000
2010-02-15	9423000	0	6000
2010-02-16	9417000	0	6000
2010-02-17	9411000	0	7000
2010-02-18	9404000	0	6000
2010-02-19	9398000	0	44000
2010-02-20	9354000	0	6000
2010-02-21	9348000	0	19000
2010-02-22	9329000	0	6000
2010-02-23	9323000	0	56000
2010-02-24	9267000	0	6000
2010-02-25	9261000	33000	33000
2010-02-26	9261000	66400	4400
2010-02-27	9323000	148400	4400
2010-02-28	9467000	167600	4600
2010-03-01	9630000	99600	4600
2010-03-02	9725000	87600	4600
2010-03-03	9808000	86600	4600
2010-03-04	9890000	94600	4600
2010-03-05	9980000	87600	4600
2010-03-06	10063000	88600	4600
2010-03-07	10147000	81600	4600
2010-03-08	10224000	56600	4600
2010-03-09	10276000	33000	33000
2010-03-10	10276000	0	7000
2010-03-11	10269000	0	26000
2010-03-12	10243000	0	6000
2010-03-13	10237000	0	19000
2010-03-14	10218000	60000	9000
2010-03-15	10269000	51000	6000
2010-03-16	10314000	55600	22600
2010-03-17	10347000	56600	4600
2010-03-18	10399000	10600	4600
2010-03-19	10405000	0	13000
2010-03-20	10392000	0	26000
2010-03-21	10366000	0	6000
2010-03-22	10360000	0	7000
2010-03-23	10353000	30600	4600
2010-03-24	10379000	30600	4600
2010-03-25	10405000	14400	59400
2010-03-26	10360000	0	7000
2010-03-27	10353000	0	45000
2010-03-28	10308000	23600	4600
2010-03-29	10327000	30600	4600
2010-03-30	10353000	28000	34000
2010-03-31	10347000	23600	4600
2010-04-01	10366000	0	26000
2010-04-02	10340000	0	6000
2010-04-03	10334000	6000	19000
2010-04-04	10321000	6000	13000
2010-04-05	10314000	32000	6000
2010-04-06	10340000	36000	23000
2010-04-07	10353000	37600	4600
2010-04-08	10386000	36600	4600
2010-04-09	10418000	37600	4600
2010-04-10	10451000	39600	20600
2010-04-11	10470000	51600	12600
2010-04-12	10509000	63600	4600
2010-04-13	10568000	65000	19000
2010-04-14	10614000	69600	4600
2010-04-15	10679000	63600	4600
2010-04-16	10738000	64600	4600
2010-04-17	10798000	69600	17600
2010-04-18	10850000	66000	13000
2010-04-19	10903000	64600	4600
2010-04-20	10963000	16000	43000
2010-04-21	10936000	0	13000
2010-04-22	10923000	17600	4600
2010-04-23	10936000	31600	4600
2010-04-24	10963000	30000	17000
2010-04-25	10976000	28000	15000
2010-04-26	10989000	0	6000
2010-04-27	10983000	0	47000
2010-04-28	10936000	0	6000
2010-04-29	10930000	0	7000
2010-04-30	10923000	0	6000
2010-05-01	10917000	0	40000
2010-05-02	10877000	0	53000
2010-05-03	10824000	0	7000
2010-05-04	10817000	0	52000
2010-05-05	10765000	0	59000
2010-05-06	10706000	0	13000
2010-05-07	10693000	0	14000
2010-05-08	10679000	0	59000
2010-05-09	10620000	0	58000
2010-05-10	10562000	0	7000
2010-05-11	10555000	0	65000
2010-05-12	10490000	0	59000
2010-05-13	10431000	0	39000
2010-05-14	10392000	0	6000
2010-05-15	10386000	0	52000
2010-05-16	10334000	0	58000
2010-05-17	10276000	0	7000
2010-05-18	10269000	0	71000
2010-05-19	10198000	0	103000
2010-05-20	10095000	0	70000
2010-05-21	10025000	0	45000
2010-05-22	9980000	0	51000
2010-05-23	9929000	0	64000
2010-05-24	9865000	0	45000
2010-05-25	9820000	0	57000
2010-05-26	9763000	0	82000
2010-05-27	9681000	0	38000
2010-05-28	9643000	0	57000
2010-05-29	9586000	0	107000
2010-05-30	9479000	0	100000
2010-05-31	9379000	0	6000
2010-06-01	9373000	0	62000
2010-06-02	9311000	0	69000
2010-06-03	9242000	0	43000
2010-06-04	9199000	0	7000
2010-06-05	9192000	0	61000
2010-06-06	9131000	0	38000
2010-06-07	9093000	25000	62000
2010-06-08	9056000	30000	73000
2010-06-09	9013000	30000	67000
2010-06-10	8976000	30000	24000
2010-06-11	8982000	29600	4600
2010-06-12	9007000	30000	73000
2010-06-13	8964000	30000	85000
2010-06-14	8909000	28600	4600
2010-06-15	8933000	30000	73000
2010-06-16	8890000	30000	91000
2010-06-17	8829000	30000	42000
2010-06-18	8817000	30000	12000
2010-06-19	8835000	15000	57000
2010-06-20	8793000	0	80000
2010-06-21	8713000	29600	4600
2010-06-22	8738000	0	79000
2010-06-23	8659000	0	61000
2010-06-24	8598000	0	24000
2010-06-25	8574000	0	6000
2010-06-26	8568000	0	61000
2010-06-27	8507000	0	72000
2010-06-28	8435000	0	6000
2010-06-29	8429000	0	60000
2010-06-30	8369000	0	96000
2010-07-01	8273000	0	23000
2010-07-02	8250000	0	6000
2010-07-03	8244000	0	66000
2010-07-04	8178000	0	65000
2010-07-05	8113000	0	6000
2010-07-06	8107000	0	77000
2010-07-07	8030000	0	112000
2010-07-08	7918000	0	41000
2010-07-09	7877000	0	6000
2010-07-10	7871000	0	58000
2010-07-11	7813000	0	71000
2010-07-12	7742000	0	5000
2010-07-13	7737000	0	59000
2010-07-14	7678000	0	75000
2010-07-15	7603000	0	23000
2010-07-16	7580000	0	6000
2010-07-17	7574000	0	63000
2010-07-18	7511000	0	70000
2010-07-19	7441000	0	5000
2010-07-20	7436000	0	69000
2010-07-21	7367000	0	120000
2010-07-22	7247000	0	17000
2010-07-23	7230000	0	6000
2010-07-24	7224000	0	62000
2010-07-25	7162000	0	74000
2010-07-26	7088000	0	5000
2010-07-27	7083000	0	74000
2010-07-28	7009000	0	73000
2010-07-29	6936000	0	33000
2010-07-30	6903000	0	90000
2010-07-31	6813000	0	89000
2010-08-01	6724000	0	88000
2010-08-02	6636000	0	28000
2010-08-03	6608000	0	60000
2010-08-04	6548000	0	88000
2010-08-05	6460000	0	33000
2010-08-06	6427000	0	22000
2010-08-07	6405000	0	70000
2010-08-08	6335000	0	76000
2010-08-09	6259000	0	6000
2010-08-10	6253000	0	86000
2010-08-11	6167000	0	96000
2010-08-12	6071000	0	38000
2010-08-13	6033000	0	5000
2010-08-14	6028000	0	69000
2010-08-15	5959000	0	75000
2010-08-16	5884000	0	5000
2010-08-17	5879000	0	85000
2010-08-18	5794000	0	73000
2010-08-19	5721000	0	52000
2010-08-20	5669000	0	6000
2010-08-21	5663000	0	57000
2010-08-22	5606000	0	73000
2010-08-23	5533000	0	5000
2010-08-24	5528000	0	67000
2010-08-25	5461000	0	83000
2010-08-26	5378000	0	46000
2010-08-27	5332000	0	5000
2010-08-28	5327000	0	71000
2010-08-29	5256000	0	72000
2010-08-30	5184000	0	5000
2010-08-31	5179000	0	66000
2010-09-01	5113000	0	70000
2010-09-02	5043000	0	30000
2010-09-03	5013000	0	5000
2010-09-04	5008000	0	75000
2010-09-05	4933000	0	80000
2010-09-06	4853000	0	5000
2010-09-07	4848000	0	74000
2010-09-08	4774000	0	79000
2010-09-09	4695000	0	24000
2010-09-10	4671000	0	5000
2010-09-11	4666000	0	74000
2010-09-12	4592000	0	73000
2010-09-13	4519000	0	4000
2010-09-14	4515000	0	58000
2010-09-15	4457000	0	63000
2010-09-16	4394000	0	53000
2010-09-17	4341000	0	5000
2010-09-18	4336000	0	62000
2010-09-19	4274000	0	66000
2010-09-20	4208000	0	5000
2010-09-21	4203000	0	71000
2010-09-22	4132000	0	75000
2010-09-23	4057000	0	33000
2010-09-24	4024000	0	5000
2010-09-25	4019000	23750	74750
2010-09-26	3968000	7500	63500
2010-09-27	3912000	0	4000
2010-09-28	3908000	0	70000
2010-09-29	3838000	0	68000
2010-09-30	3770000	0	46000
2010-10-01	3724000	0	5000
2010-10-02	3719000	0	54000
2010-10-03	3665000	0	64000
2010-10-04	3601000	0	4000
2010-10-05	3597000	0	59000
2010-10-06	3538000	0	63000
2010-10-07	3475000	0	31000
2010-10-08	3444000	0	4000
2010-10-09	3440000	0	63000
2010-10-10	3377000	0	53000
2010-10-11	3324000	0	4000
2010-10-12	3320000	0	62000
2010-10-13	3258000	0	61000
2010-10-14	3197000	0	4000
2010-10-15	3193000	0	5000
2010-10-16	3188000	55000	63000
2010-10-17	3180000	2500	50500
2010-10-18	3132000	0	26000
2010-10-19	3106000	0	121000
2010-10-20	2985000	0	64000
2010-10-21	2921000	0	4000
2010-10-22	2917000	0	4000
2010-10-23	2913000	0	47000
2010-10-24	2866000	0	34000
2010-10-25	2832000	0	4000
2010-10-26	2828000	0	71000
2010-10-27	2757000	0	50000
2010-10-28	2707000	0	4000
2010-10-29	2703000	0	5000
2010-10-30	2698000	0	33000
2010-10-31	2665000	0	49000
2010-11-01	2616000	0	5000
2010-11-02	2611000	0	61000
2010-11-03	2550000	0	4000
2010-11-04	2546000	0	4000
2010-11-05	2542000	0	5000
2010-11-06	2537000	0	57000
2010-11-07	2480000	0	12000
2010-11-08	2468000	0	57000
2010-11-09	2411000	0	4000
2010-11-10	2407000	0	4000
2010-11-11	2403000	0	4000
2010-11-12	2399000	0	4000
2010-11-13	2395000	0	56000
2010-11-14	2339000	0	4000
2010-11-15	2335000	0	56000
2010-11-16	2279000	0	4000
2010-11-17	2275000	0	4000
2010-11-18	2271000	0	4000
2010-11-19	2267000	28000	4000
2010-11-20	2291000	37700	29700
2010-11-21	2299000	32000	4000
2010-11-22	2327000	32000	4000
2010-11-23	2355000	32000	24000
2010-11-24	2363000	32000	4000
2010-11-25	2391000	32000	4000
2010-11-26	2419000	33000	4000
2010-11-27	2448000	32000	20000
2010-11-28	2460000	8000	4000
2010-11-29	2464000	0	4000
2010-11-30	2460000	0	24000
2010-12-01	2436000	0	4000
2010-12-02	2432000	0	4000
2010-12-03	2428000	0	4000
2010-12-04	2424000	0	33000
2010-12-05	2391000	0	4000
2010-12-06	2387000	0	4000
2010-12-07	2383000	0	4000
2010-12-08	2379000	0	4000
2010-12-09	2375000	0	4000
2010-12-10	2371000	0	4000
2010-12-11	2367000	36000	20000
2010-12-12	2383000	340000	4000
2010-12-13	2719000	155000	4000
2010-12-14	2870000	102000	4000
2010-12-15	2968000	94000	4000
2010-12-16	3058000	95000	4000
2010-12-17	3149000	96000	4000
2010-12-18	3241000	96000	4000
2010-12-19	3333000	97000	4000
2010-12-20	3426000	80000	4000
2010-12-21	3502000	63000	4000
2010-12-22	3561000	62000	4000
2010-12-23	3619000	63000	4000
2010-12-24	3678000	59000	4000
2010-12-25	3733000	45000	4000
2010-12-26	3774000	32000	4000
2010-12-27	3802000	4000	4000
2010-12-28	3802000	0	5000
2010-12-29	3797000	0	5000
2010-12-30	3792000	0	4000
2010-12-31	3788000	0	5000
2011-01-01	3783000	41000	4000
2011-01-02	3820000	0	5000
2011-01-03	3815000	9000	4000
2011-01-04	3820000	120000	4000
2011-01-05	3936000	55000	4000
2011-01-06	3987000	60000	4000
2011-01-07	4043000	70000	4000
2011-01-08	4109000	103000	4000
2011-01-09	4208000	56000	4000
2011-01-10	4260000	33000	4000
2011-01-11	4289000	32000	4000
2011-01-12	4317000	33000	4000
2011-01-13	4346000	33000	4000
2011-01-14	4375000	32000	4000
2011-01-15	4403000	29000	4000
2011-01-16	4428000	105000	4000
2011-01-17	4529000	33000	4000
2011-01-18	4558000	33000	4000
2011-01-19	4587000	34000	4000
2011-01-20	4617000	33000	4000
2011-01-21	4646000	33000	4000
2011-01-22	4675000	34000	4000
2011-01-23	4705000	33000	4000
2011-01-24	4734000	34000	4000
2011-01-25	4764000	0	5000
2011-01-26	4759000	0	5000
2011-01-27	4754000	19000	4000
2011-01-28	4769000	48000	4000
2011-01-29	4813000	34000	4000
2011-01-30	4843000	139000	4000
2011-01-31	4978000	79000	4000
2011-02-01	5053000	29000	4000
2011-02-02	5078000	0	5000
2011-02-03	5073000	4000	4000
2011-02-04	5073000	212000	4000
2011-02-05	5281000	106000	4000
2011-02-06	5383000	97000	4000
2011-02-07	5476000	249000	4000
2011-02-08	5721000	104000	4000
2011-02-09	5821000	94000	4000
2011-02-10	5911000	78000	4000
2011-02-11	5985000	95000	4000
2011-02-12	6076000	95000	4000
2011-02-13	6167000	96000	4000
2011-02-14	6259000	63000	4000
2011-02-15	6318000	32000	4000
2011-02-16	6346000	31000	4000
2011-02-17	6373000	31000	4000
2011-02-18	6400000	31000	4000
2011-02-19	6427000	32000	4000
2011-02-20	6455000	36000	4000
2011-02-21	6487000	103000	4000
2011-02-22	6586000	93000	4000
2011-02-23	6675000	92000	4000
2011-02-24	6763000	93000	4000
2011-02-25	6852000	94000	4000
2011-02-26	6942000	94000	4000
2011-02-27	7032000	94000	4000
2011-02-28	7122000	78000	4000
2011-03-01	7196000	61000	4000
2011-03-02	7253000	32000	4000
2011-03-03	7281000	33000	4000
2011-03-04	7310000	32000	4000
2011-03-05	7338000	33000	4000
2011-03-06	7367000	33000	4000
2011-03-07	7396000	32000	4000
2011-03-08	7424000	33000	4000
2011-03-09	7453000	183000	4000
2011-03-10	7632000	196000	4000
2011-03-11	7824000	122000	4000
2011-03-12	7942000	92500	4500
2011-03-13	8030000	93500	4500
2011-03-14	8119000	93500	4500
2011-03-15	8208000	88000	5000
2011-03-16	8291000	94500	4500
2011-03-17	8381000	94500	4500
2011-03-18	8471000	95500	4500
2011-03-19	8562000	95500	4500
2011-03-20	8653000	95500	4500
2011-03-21	8744000	89500	4500
2011-03-22	8829000	90500	4500
2011-03-23	8915000	90500	4500
2011-03-24	9001000	90500	4500
2011-03-25	9087000	60500	4500
2011-03-26	9143000	29500	4500
2011-03-27	9168000	28500	4500
2011-03-28	9192000	29500	4500
2011-03-29	9217000	60500	4500
2011-03-30	9273000	79500	4500
2011-03-31	9348000	92500	4500
2011-04-01	9436000	91500	4500
2011-04-02	9523000	93500	4500
2011-04-03	9612000	92500	4500
2011-04-04	9700000	124500	4500
2011-04-05	9820000	100500	4500
2011-04-06	9916000	74500	4500
2011-04-07	9986000	88500	4500
2011-04-08	10070000	87500	4500
2011-04-09	10153000	88500	4500
2011-04-10	10237000	81500	4500
2011-04-11	10314000	84000	6000
2011-04-12	10392000	84000	6000
2011-04-13	10470000	85000	6000
2011-04-14	10549000	84000	6000
2011-04-15	10627000	85000	6000
2011-04-16	10706000	85000	6000
2011-04-17	10785000	85000	6000
2011-04-18	10864000	85000	6000
2011-04-19	10943000	86000	6000
2011-04-20	11023000	85000	6000
2011-04-21	11102000	80000	6000
2011-04-22	11176000	78500	5500
2011-04-23	11249000	80000	6000
2011-04-24	11323000	73000	6000
2011-04-25	11390000	80000	6000
2011-04-26	11464000	80000	6000
2011-04-27	11538000	74000	6000
2011-04-28	11606000	79500	5500
2011-04-29	11680000	102000	6000
2011-04-30	11776000	94000	6000
2011-05-01	11864000	81000	6000
2011-05-02	11939000	82000	6000
2011-05-03	12015000	81000	6000
2011-05-04	12090000	82000	6000
2011-05-05	12166000	82000	6000
2011-05-06	12242000	82000	6000
2011-05-07	12318000	76000	6000
2011-05-08	12388000	82000	6000
2011-05-09	12464000	76000	6000
2011-05-10	12534000	76000	6000
2011-05-11	12604000	76500	6500
2011-05-12	12674000	76500	6500
2011-05-13	12744000	83500	6500
2011-05-14	12821000	84500	6500
2011-05-15	12899000	74500	6500
2011-05-16	12967000	79500	6500
2011-05-17	13040000	77500	6500
2011-05-18	13111000	77500	6500
2011-05-19	13182000	77500	6500
2011-05-20	13253000	78500	6500
2011-05-21	13325000	49500	6500
2011-05-22	13368000	4000	33000
2011-05-23	13339000	0	86000
2011-05-24	13253000	0	92000
2011-05-25	13161000	0	100000
2011-05-26	13061000	0	21000
2011-05-27	13040000	0	7000
2011-05-28	13033000	0	57000
2011-05-29	12976000	0	98000
2011-05-30	12878000	0	71000
2011-05-31	12807000	0	70000
2011-06-01	12737000	0	63000
2011-06-02	12674000	0	56000
2011-06-03	12618000	0	7000
2011-06-04	12611000	0	63000
2011-06-05	12548000	0	63000
2011-06-06	12485000	0	63000
2011-06-07	12422000	0	62000
2011-06-08	12360000	0	56000
2011-06-09	12304000	0	55000
2011-06-10	12249000	0	21000
2011-06-11	12228000	0	76000
2011-06-12	12152000	0	75000
2011-06-13	12077000	0	76000
2011-06-14	12001000	0	68000
2011-06-15	11933000	0	69000
2011-06-16	11864000	0	54000
2011-06-17	11810000	0	7000
2011-06-18	11803000	0	68000
2011-06-19	11735000	0	68000
2011-06-20	11667000	0	54000
2011-06-21	11613000	0	61000
[truncated: 689 more rows]

## Sheet: Hydrology3_data__Al-wihdeh Dam
Date	Water Volume	Water inflow Data	Water outflow Data
mm/dd/yyyy	m3	m3/d	m3/d
2007-09-13	6805960	30259.9	61775
2007-09-14	6774450	30373.2	61775
2007-09-15	6743050	30486.1	61775
2007-09-16	6711760	35787	61775
2007-09-17	6685770	25523	61775
2007-09-18	6649520	30823.3	61775
2007-09-19	6618560	25806	61775
2007-09-20	6582600	20853.3	61775
2007-09-21	6541670	26130.6	61775
2007-09-22	6506030	26281.3	61775
2007-09-23	6470540	31471.5	61775
2007-09-24	6440230	28506.3	53675
2007-09-25	6415060	31673.2	61775
2007-09-26	6384960	26794.8	61775
2007-09-27	6349980	26943.6	61775
2007-09-28	6315150	32037.5	61775
2007-09-29	6285410	42011.2	61776
2007-09-30	6265650	37137.1	61775
2007-10-01	6241010	39418.8	59075
2007-10-02	6221350	42166.8	61775
2007-10-03	6201750	42214.8	61775
2007-10-04	6182190	42262.6	61775
2007-10-05	6162670	37451.7	61775
2007-10-06	6138350	32685.4	61775
2007-10-07	6109260	32792.4	61775
2007-10-08	6080280	28096.8	61775
2007-10-09	6046600	33023.2	61775
2007-10-10	6017850	33129.4	61775
2007-10-11	5989200	33235.2	61775
2007-10-12	5960660	22385.2	31875
2007-10-13	5951170	18575	18575
2007-10-14	5951170	18575	18575
2007-10-15	5951170	18129.8	8640
2007-10-16	5960660	22896.7	8640
2007-10-17	5974920	22923.1	8640
2007-10-18	5989200	18015	27540
2007-10-19	5979680	32825.2	51840
2007-10-20	5960660	37609.7	51840
2007-10-21	5946430	39701.4	63360
2007-10-22	5922770	40826	69120
2007-10-23	5894480	36242.9	69120
2007-10-24	5861600	36385.3	69120
2007-10-25	5828870	31882.6	69120
2007-10-26	5791630	27448.7	69120
2007-10-27	5749960	23091.6	69120
2007-10-28	5703930	26160.4	53640
2007-10-29	5676450	24463.2	51840
2007-10-30	5649070	24565.6	51840
2007-10-31	5621800	24667.8	51840
2007-11-01	5594630	24769.8	51840
2007-11-02	5567560	24871.4	51840
2007-11-03	5540590	24972.8	51840
2007-11-04	5513720	28313.9	95040
2007-11-05	5447000	17225.6	43740
2007-11-06	5420480	25425.7	51840
2007-11-07	5394070	25525.6	51840
2007-11-08	5367750	157698	51840
2007-11-09	5341540	106348	51840
2007-11-10	5315420	30152.9	51840
2007-11-11	5293740	34539.8	51840
2007-11-12	5276440	38893.6	51840
2007-11-13	5263490	34616.5	51840
2007-11-14	5246270	34660.2	51840
2007-11-15	5229090	34703.9	51840
2007-11-16	5211950	34747.4	51840
2007-11-17	5194860	34790.9	51840
2007-11-18	5177810	35481.7	48240
2007-11-19	5165050	34866.8	51840
2007-11-20	5148080	51840	51840
2007-11-21	5148080	59920.6	13140
2007-11-22	5194860	51453.2	8640
2007-11-23	5237670	160644	8640
2007-11-24	5389670	97021.9	8640
2007-11-25	5478060	57726.6	8640
2007-11-26	5522670	53559.4	8640
2007-11-27	5572060	53842	8640
2007-11-28	5617260	54125.7	8640
2007-11-29	5662750	54410.8	8640
2007-11-30	5708520	54697.1	8640
2007-12-01	5754580	54984.7	8640
2007-12-02	5800920	55273.5	8640
2007-12-03	5847560	55563.6	8640
2007-12-04	5894480	55855	8640
2007-12-05	5941690	56147.7	8640
2007-12-06	5989200	80453.2	8640
2007-12-07	6051400	56885	8640
2007-12-08	6109260	57182.2	8640
2007-12-09	6157800	72191.4	8640
2007-12-10	6221350	77647.4	8640
2007-12-11	6295310	58293.2	8640
2007-12-12	6340010	48580.9	8640
2007-12-13	6379960	48775.7	8640
2007-12-14	6420090	54026.4	8640
2007-12-15	6465480	49191.9	8640
2007-12-16	6506030	59606.9	8640
2007-12-17	6557000	59915.9	8640
2007-12-18	6608270	55053.6	8640
2007-12-19	6654690	55305.9	8640
2007-12-20	6701350	71255.4	8640
2007-12-21	6763970	50634.9	8640
2007-12-22	6805960	50836.8	8640
2007-12-23	6848160	40420.5	8640
2007-12-24	6879940	-7264.5	8640
2007-12-25	6911830	93794.5	8640
2007-12-26	6949190	67657.1	8640
2007-12-27	7008210	40994.5	8640
2007-12-28	7040560	30273.9	8640
2007-12-29	7062190	35754.9	8640
2007-12-30	7089310	41284.3	8640
2007-12-31	7121950	46872.2	8640
2008-01-01	7160190	25920	8640
2008-01-02	7193080	25920	8640
2008-01-03	7231610	30240	8640
2008-01-04	7286930	30240	8640
2008-01-05	7348150	30240	8640
2008-01-06	7392930	25920	8640
2008-01-07	7426660	30240	8640
2008-01-08	7477460	25920	8640
2008-01-09	7517170	25920	8640
2008-01-10	7557030	30240	8640
2008-01-11	7602790	25920	8640
2008-01-12	7637260	25920	8640
2008-01-13	7677610	25920	8640
2008-01-14	7723940	30240	8640
2008-01-15	7782150	30240	8640
2008-01-16	7834830	25920	8640
2008-01-17	7870110	25920	8640
2008-01-18	7905510	25920	8640
2008-01-19	7946960	25920	8640
2008-01-20	7988580	25920	8640
2008-01-21	8030370	25920	8640
2008-01-22	8066320	43200	8640
2008-01-23	8132560	34560	8640
2008-01-24	8181000	34560	8640
2008-01-25	8229670	34560	8640
2008-01-26	8278550	34560	8640
2008-01-27	8321510	38880	8640
2008-01-28	8370820	34560	8640
2008-01-29	8414150	34560	8640
2008-01-30	8451430	77760	8640
2008-01-31	8557750	95040	8640
2008-02-01	8690520	69120	8640
2008-02-02	8760690	58500	8640
2008-02-03	8818440	56160	8640
2008-02-04	8870010	45500	8640
2008-02-05	8915330	39000	8640
2008-02-06	8954320	39000	9330
2008-02-07	8993440	39000	9330
2008-02-08	9032690	39000	9330
2008-02-09	9072080	45000	9330
2008-02-10	9111600	45000	9330
2008-02-11	9144630	54000	9330
2008-02-12	9184400	95000	9330
2008-02-13	9257640	99360	9330
2008-02-14	9338070	99360	9330
2008-02-15	9425800	99360	9330
2008-02-16	9514170	63070	9330
2008-02-17	9582580	60480	9330
2008-02-18	9658280	75600	9330
2008-02-19	9741390	76900	9330
2008-02-20	9825040	65660	9330
2008-02-21	9902220	55300	9330
2008-02-22	9965710	48380	9330
2008-02-23	10022400	47520	9330
2008-02-24	10079400	46930	9330
2008-02-25	10136600	46230	9330
2008-02-26	10194000	42330	9330
2008-02-27	10237300	38880	9330
2008-02-28	10273400	39750	9330
2008-02-29	10316900	53570	9330
2008-03-01	10375200	46980	9330
2008-03-02	10419000	50970	9330
2008-03-03	10463000	64850	9330
2008-03-04	10521900	64450	9330
2008-03-05	10581100	58310	9330
2008-03-06	10633000	50970	9330
2008-03-07	10677700	44030	9330
2008-03-08	10715100	40570	9330
2008-03-09	10745000	37610	9330
2008-03-10	10775000	37090	9330
2008-03-11	10805100	36220	9330
2008-03-12	10835300	40900	9330
2008-03-13	10873100	37090	9330
2008-03-14	10903400	38740	9330
2008-03-15	10933700	39290	9330
2008-03-16	10964100	38880	9330
2008-03-17	10994600	32210	9330
2008-03-18	11017600	28310	9330
2008-03-19	11032900	27800	9330
2008-03-20	11055800	30360	9330
2008-03-21	11078800	25750	9330
2008-03-22	11094200	21310	9330
2008-03-23	11105700	20820	9330
2008-03-24	11117300	23310	9330
2008-03-25	11132700	20370	9330
2008-03-26	11144200	22760	9330
2008-03-27	11155800	20820	9330
2008-03-28	11167400	17380	9330
2008-03-29	11179000	17640	9330
2008-03-30	11190600	21420	9330
2008-03-31	11202200	23810	9330
2008-04-01	11213800	20320	9330
2008-04-02	11225500	23490	9330
2008-04-03	11241000	22930	9330
2008-04-04	11256500	26810	9330
2008-04-05	11272100	26150	9330
2008-04-06	11287600	19630	9330
2008-04-07	11299300	19430	9330
2008-04-08	11311000	17530	9330
2008-04-09	11318800	17280	9330
2008-04-10	11326600	16850	9330
2008-04-11	11334400	16260	9330
2008-04-12	11342300	16500	9330
2008-04-13	11350100	16150	9330
2008-04-14	11357900	16590	9330
2008-04-15	11365700	12780	9330
2008-04-16	11369700	12960	9330
2008-04-17	11373600	12700	9330
2008-04-18	11377500	12100	9330
2008-04-19	11381400	9330	9330
2008-04-20	11381400	9330	9330
2008-04-21	11381400	9330	9330
2008-04-22	11381400	9330	9330
2008-04-23	11381400	9330	9330
2008-04-24	11381400	9330	9330
2008-04-25	11381400	9330	9330
2008-04-26	11381400	9330	9330
2008-04-27	11381400	9330	9330
2008-04-28	11381400	9330	9330
2008-04-29	11381400	9330	9330
2008-04-30	11381400	9330	9330
2008-05-01	11381400	9330	9330
2008-05-02	11381400	9330	9330
2008-05-03	11381400	9330	9330
2008-05-04	11381400	9330	9330
2008-05-05	11381400	13610	9330
2008-05-06	11385300	14810	9330
2008-05-07	11389200	9330	9330
2008-05-08	11389200	13080	9330
2008-05-09	11393200	13070	9330
2008-05-10	11397100	16820	9330
2008-05-11	11404900	16820	9330
2008-05-12	11412800	16820	9330
2008-05-13	11420700	16820	9330
2008-05-14	11428500	16820	9330
2008-05-15	11436400	16820	9330
2008-05-16	11444300	16820	9330
2008-05-17	11452100	16820	9330
2008-05-18	11460000	13080	9330
2008-05-19	11463900	13070	9330
2008-05-20	11467900	13070	9330
2008-05-21	11471800	9330	80480
2008-05-22	11397100	9330	24310
2008-05-23	11381400	9330	9330
2008-05-24	11381400	9330	9330
2008-05-25	11381400	9330	9330
2008-05-26	11381400	9330	9330
2008-05-27	11381400	9330	9330
2008-05-28	11381400	9330	9330
2008-05-29	11381400	9330	9330
2008-05-30	11381400	16820	9330
2008-05-31	11389200	9330	9330
2008-06-01	11389200	9330	9330
2008-06-02	11389200	9330	9330
2008-06-03	11389200	9330	9330
2008-06-04	11389200	9330	9330
2008-06-05	11389200	9330	9330
2008-06-06	11389200	9330	9330
2008-06-07	11389200	9330	9330
2008-06-08	11389200	9330	9330
2008-06-09	11389200	9330	9330
2008-06-10	11389200	5450	9330
2008-06-11	11385300	5720	9330
2008-06-12	11381400	5450	10630
2008-06-13	11375900	3275	9330
2008-06-14	11369700	5585	9330
2008-06-15	11365700	9330	9330
2008-06-16	11365700	9330	9330
2008-06-17	11365700	5620	9330
2008-06-18	11361800	5550	9330
2008-06-19	11357900	5550	9330
2008-06-20	11354000	5620	9330
2008-06-21	11350100	1840	9330
2008-06-22	11342300	5590	9330
2008-06-23	11338400	5580	9330
2008-06-24	11334400	5580	9330
2008-06-25	11330500	5590	9330
2008-06-26	11326600	5570	9330
2008-06-27	11322700	5580	9330
2008-06-28	11318800	4860	12330
2008-06-29	11311000	9330	82770
2008-06-30	11241000	13900	82770
2008-07-01	11163500	15360	82770
2008-07-02	11094200	11570	82770
2008-07-03	11017600	11660	82770
2008-07-04	10948900	10720	75930
2008-07-05	10880600	18610	74130
2008-07-06	10820200	18610	74130
2008-07-07	10760000	18610	74130
2008-07-08	10700100	18610	70710
2008-07-09	10640500	17810	69810
2008-07-10	10588500	17790	69810
2008-07-11	10529300	7850	69810
2008-07-12	10470400	10290	69810
2008-07-13	10404400	14290	69810
2008-07-14	10346000	14290	69810
2008-07-15	10287900	10350	69810
2008-07-16	10219200	9430	69810
2008-07-17	10161700	15440	71540
2008-07-18	10093600	12370	70670
2008-07-19	10029500	8870	76630
2008-07-20	9951570	13850	78450
2008-07-21	9874100	13690	78450
2008-07-22	9804080	10690	78450
2008-07-23	9727500	10690	78450
2008-07-24	9651380	9420	80180
2008-07-25	9575730	10530	78450
2008-07-26	9500530	7910	75570
2008-07-27	9425800	16750	78450
2008-07-28	9351520	9140	80180
2008-07-29	9277700	12310	80180
2008-07-30	9204330	13360	93570
2008-07-31	9118200	12330	95730
2008-08-01	9029420	8100	97460
2008-08-02	8934810	4910	97460
2008-08-03	8837750	8170	97460
2008-08-04	8741510	8060	97460
2008-08-05	8652420	5920	98320
2008-08-06	8557750	5920	98320
2008-08-07	8463890	5920	98320
2008-08-08	8370820	5920	98320
2008-08-09	8303080	4140	99180
2008-08-10	8187070	5860	82180
2008-08-11	8102400	4220	80180
2008-08-12	8018410	6500	80180
2008-08-13	7941030	7220	80180
2008-08-14	7864220	4750	74430
2008-08-15	7793840	5840	71540
2008-08-16	7723940	3880	71540
2008-08-17	7654530	6150	59910
2008-08-18	7602790	13290	56850
2008-08-19	7551330	7730	55130
2008-08-20	7494460	7730	55130
2008-08-21	7437920	7730	55130
2008-08-22	7381720	14190	56850
2008-08-23	7331420	12470	55130
2008-08-24	7281380	12470	55130
2008-08-25	7231610	14190	56850
2008-08-26	7182100	9450	56850
2008-08-27	7127410	14190	56850
2008-08-28	7078450	14190	56850
2008-08-29	7029760	9450	56850
2008-08-30	6975970	9450	56850
2008-08-31	6922490	9450	94770
2008-09-01	6827040	9450	18930
2008-09-02	6816490	10130	33830
2008-09-03	6790190	17180	45620
2008-09-04	6758730	21920	45620
2008-09-05	6732600	17180	45620
2008-09-06	6701350	13700	37400
2008-09-07	6675390	17180	45620
2008-09-08	6644350	17180	45620
2008-09-09	6613420	17180	45620
2008-09-10	6582600	18460	42160
2008-09-11	6557000	18460	42160
2008-09-12	6531470	18180	37130
2008-09-13	6511110	15300	29500
2008-09-14	6495870	15080	119130
2008-09-15	6384960	15950	138930
2008-09-16	6255780	22820	136340
2008-09-17	6138350	18940	137200
2008-09-18	6017850	18700	137200
2008-09-19	5899190	8800	141520
2008-09-20	5768450	12330	59730
2008-09-21	5722310	9870	52530
2008-09-22	5681020	9870	52530
2008-09-23	5639970	14610	52530
2008-09-24	5603670	14610	52530
2008-09-25	5567560	10780	52530
2008-09-26	5527140	18530	50800
2008-09-27	5495870	-29030	52530
2008-09-28	5464730	69550	52530
2008-09-29	5433730	12770	54260
2008-09-30	5394070	12770	54260
2008-10-01	5354630	6760	39030
2008-10-02	5324120	12780	26610
2008-10-03	5311080	22000	26610
2008-10-04	5306740	22000	26610
2008-10-05	5302400	17390	26610
2008-10-06	5293740	12780	26610
2008-10-07	5280760	17390	26610
2008-10-08	5272120	17390	26610
2008-10-09	5263490	17390	26610
2008-10-10	5254870	12780	26610
2008-10-11	5241970	12780	26610
2008-10-12	5229090	17390	26610
2008-10-13	5220510	22000	26610
2008-10-14	5216230	17390	26610
2008-10-15	5207670	12780	26610
2008-10-16	5194860	11620	43890
2008-10-17	5165050	29480	52530
2008-10-18	5143840	23000	52530
2008-10-19	5114260	23370	52530
2008-10-20	5076420	23370	52530
2008-10-21	5038800	26610	52530
2008-10-22	5005540	29850	52530
2008-10-23	4976580	29850	52530
2008-10-24	4947750	29850	52530
2008-10-25	4919050	24520	47200
2008-10-26	4890480	21280	47200
2008-10-27	4857980	24520	47200
2008-10-28	4829680	27760	47200
2008-10-29	4805530	29020	19300
2008-10-30	4817600	23440	4000
2008-10-31	4841800	26680	4000
2008-11-01	4870150	23440	4000
2008-11-02	4894550	23440	4000
2008-11-03	4919050	23440	4000
2008-11-04	4943640	23440	4000
2008-11-05	4968330	20200	4000
2008-11-06	4988980	23440	4000
2008-11-07	5013840	23440	4000
2008-11-08	5038800	26680	4000
2008-11-09	5068040	23440	4000
2008-11-10	5093210	26680	4000
2008-11-11	5122700	31660	4000
2008-11-12	5148080	73150	4000
2008-11-13	5211950	68540	4000
2008-11-14	5272120	86980	4000
2008-11-15	5350260	50100	4000
2008-11-16	5394070	50100	4000
2008-11-17	5438150	50100	4000
2008-11-18	5482500	40880	4000
2008-11-19	5518190	31660	4000
2008-11-20	5545080	32050	4000
2008-11-21	5572060	51400	4000
2008-11-22	5617260	41920	4000
2008-11-23	5653630	37180	4000
2008-11-24	5685600	32440	4000
2008-11-25	5713110	32440	4000
2008-11-26	5740730	22960	4000
2008-11-27	5759200	22960	4000
2008-11-28	5777710	18220	4000
2008-11-29	5791630	18220	4000
2008-11-30	5805570	18220	4000
2008-12-01	5819540	18220	4000
2008-12-02	5833540	22960	4000
2008-12-03	5852240	18220	4000
2008-12-04	5866290	18220	4000
2008-12-05	5880370	13480	4000
2008-12-06	5889770	13480	4000
2008-12-07	5899190	13480	4000
2008-12-08	5908610	13480	4000
2008-12-09	5918050	18220	4000
2008-12-10	5932230	22960	4000
2008-12-11	5951170	22960	4000
2008-12-12	5970160	18220	4000
2008-12-13	5984440	18220	4000
2008-12-14	5998740	22960	4000
2008-12-15	6017850	22930	4000
2008-12-16	6037000	22920	4000
2008-12-17	6056210	22920	4000
2008-12-18	6075460	22920	4000
2008-12-19	6094760	18190	4000
2008-12-20	6109260	18190	4000
2008-12-21	6123790	18190	4000
2008-12-22	6138350	18190	4000
2008-12-23	6152940	22920	4000
2008-12-24	6172420	41840	4000
2008-12-25	6211540	60760	4000
2008-12-26	6270580	51300	4000
2008-12-27	6320120	37110	4000
2008-12-28	6354970	32380	4000
2008-12-29	6384960	32380	4000
2008-12-30	6415060	37110	4000
2008-12-31	6450320	41840	4000
2009-01-01	6490800	37130	4000
2009-01-02	6526380	27700	4000
2009-01-03	6551890	27700	4000
2009-01-04	6577470	27700	4000
2009-01-05	6603130	27700	4000
2009-01-06	6628870	46660	4000
2009-01-07	6675390	46660	4000
2009-01-08	6722170	37180	4000
2009-01-09	6758730	37180	4000
2009-01-10	6795440	46660	4000
2009-01-11	6842870	41920	4000
2009-01-12	6885250	41920	4000
2009-01-13	6927820	37180	4000
2009-01-14	6965250	37180	4000
2009-01-15	7002830	37180	4000
2009-01-16	7040560	37180	4000
2009-01-17	7078450	32440	4000
2009-01-18	7111060	32440	4000
2009-01-19	7143780	32440	4000
2009-01-20	7176620	27700	4000
2009-01-21	7204070	27700	4000
2009-01-22	7237130	27700	4000
2009-01-23	7259230	27700	4000
2009-01-24	7286930	27700	4000
2009-01-25	7314710	22960	4000
2009-01-26	7336990	22960	4000
2009-01-27	7359330	22960	4000
2009-01-28	7381720	22960	4000
2009-01-29	7404160	22960	4000
2009-01-30	7426660	22960	4000
2009-01-31	7449200	27700	4000
2009-02-01	7477460	32440	4000
2009-02-02	7511480	22960	4000
2009-02-03	7534230	22960	4000
2009-02-04	7557030	18220	4000
2009-02-05	7574170	18220	4000
2009-02-06	7591330	25660	4000
2009-02-07	7614270	20920	4000
2009-02-08	7631500	21220	4300
2009-02-09	7648770	26860	4300
2009-02-10	7671840	100180	4300
2009-02-11	7770480	150940	4300
2009-02-12	7923250	66340	4300
2009-02-13	7988580	60700	4300
2009-02-14	8048330	26860	4300
2009-02-15	8072330	26860	4300
2009-02-16	8096380	43780	4300
2009-02-17	8138610	38140	4300
2009-02-18	8174940	40220	4300
2009-02-19	8211390	47420	4300
2009-02-20	8254080	139820	4300
2009-02-21	8389370	195260	4300
2009-02-22	8582920	219900	4300
2009-02-23	8805580	152380	4300
2009-02-24	8960830	96850	4300
2009-02-25	9058940	96850	4300
2009-02-26	9157870	96850	4300
2009-02-27	9257640	164720	4300
2009-02-28	9432570	2722820	4300
2009-03-01	12369400	1919500	4600
2009-03-02	14430800	416320	4600
2009-03-03	15868500	651000	4600
2009-03-04	15727000	467600	4600
2009-03-05	16309300	229600	4600
2009-03-06	16569900	175570	4600
2009-03-07	16770200	133400	4600
2009-03-08	16918900	96600	4600
2009-03-09	17025700	96600	4600
2009-03-10	17133100	96600	4600
2009-03-11	17241000	90700	5200
2009-03-12	17349500	81200	5200
2009-03-13	17425700	97200	97200
2009-03-14	17425700	95200	57200
2009-03-15	17469400	97200	5200
2009-03-16	17578900	71700	5200
2009-03-17	17655900	71700	5200
2009-03-18	17733200	52700	5200
2009-03-19	17788500	52700	5200
2009-03-20	17844000	62200	5200
2009-03-21	17910700	52700	5200
2009-03-22	17966500	52700	5200
2009-03-23	18022400	100050	5200
2009-03-24	18134700	140600	5200
2009-03-25	18270000	95850	5200
2009-03-26	18360700	73500	5200
2009-03-27	18429000	73600	5200
2009-03-28	18497400	62400	5200
2009-03-29	18554600	51100	5200
2009-03-30	18600400	51100	5200
2009-03-31	18646400	51200	5200
2009-04-01	18692400	39800	5200
2009-04-02	18727000	39800	5200
2009-04-03	18761600	51400	5200
2009-04-04	18807800	63200	5200
2009-04-05	18865800	53500	7100
2009-04-06	18912200	42000	7100
2009-04-07	18947100	30400	7100
2009-04-08	18970400	42100	7100
2009-04-09	19005400	30400	7100
2009-04-10	19028700	65600	7100
2009-04-11	19087200	42200	7100
2009-04-12	19122300	42300	7100
2009-04-13	19157500	18800	7100
2009-04-14	19169200	18900	7100
2009-04-15	19181000	18800	7100
2009-04-16	19192700	42400	7100
2009-04-17	19228000	42500	7100
2009-04-18	19263400	30600	7100
2009-04-19	19286900	30800	7100
2009-04-20	19310600	9500	9500
2009-04-21	19310600	9500	9500
2009-04-22	19310600	13000	13000
2009-04-23	19310600	13000	13000
2009-04-24	19310600	13000	13000
2009-04-25	19310600	13000	13000
2009-04-26	19310600	13000	13000
2009-04-27	19310600	9000	14600
2009-04-28	19298800	8400	14600
2009-04-29	19298800	8700	14600
2009-04-30	19286900	8600	14600
2009-05-01	19298800	26500	14600
2009-05-02	19292800	14600	14600
2009-05-03	19298800	24800	13000
2009-05-04	19310600	13000	13000
2009-05-05	19310600	13000	13000
2009-05-06	19310600	13000	13000
2009-05-07	19310600	13000	13000
2009-05-08	19310600	13000	13000
2009-05-09	19310600	8700	14600
2009-05-10	19304700	8700	75300
2009-05-11	19233900	8700	57600
2009-05-12	19304700	6400	14600
2009-05-13	19181000	4300	14600
2009-05-14	19172800	4300	14600
2009-05-15	19163400	4300	14600
2009-05-16	19154000	10300	14600
2009-05-17	19145800	14600	14600
2009-05-18	19145800	14600	14600
2009-05-19	19145800	14600	14600
2009-05-20	19145800	6200	29700
2009-05-21	19122300	5300	87200
2009-05-22	19040400	9400	44400
2009-05-23	19005400	9400	91000
2009-05-24	18923800	12500	82100
2009-05-25	18854200	11400	57800
2009-05-26	18807800	15900	96700
2009-05-27	18727000	12600	109600
2009-05-28	18629100	11300	109600
2009-05-29	18531700	11300	109600
2009-05-30	18429000	8900	75600
2009-05-31	18366400	12200	71200
2009-06-01	18304000	6100	83700
2009-06-02	18230500	4600	83700
2009-06-03	18151500	8200	61200
2009-06-04	18100900	7500	69100
2009-06-05	18044800	7400	34600
2009-06-06	18011200	5900	30600
2009-06-07	17988900	6500	30600
2009-06-08	17960900	6500	30600
2009-06-09	17938600	6500	60300
2009-06-10	17882900	4300	65000
2009-06-11	17821800	4600	65400
2009-06-12	17760800	6500	67500
2009-06-13	17700000	6400	61500
2009-06-14	17644900	6500	61500
2009-06-15	17589900	6500	66400
2009-06-16	17529500	6500	67100
2009-06-17	17469400	7500	54200
2009-06-18	17425700	8300	59800
2009-06-19	17371200	7100	61400
2009-06-20	17316900	8900	57800
2009-06-21	17268100	15300	57800
2009-06-22	17224800	10700	70800
2009-06-23	17165400	10600	75100
2009-06-24	17100900	12200	71600
2009-06-25	17041800	13000	71600
2009-06-26	16982900	13200	71600
2009-06-27	16924200	13200	77700
2009-06-28	16860300	13500	71600
2009-06-29	16801900	18700	71600
2009-06-30	16749000	9900	78800
2009-07-01	16680300	10600	78800
2009-07-02	16611900	10600	78800
2009-07-03	16543700	14100	71600
2009-07-04	16486200	14200	76800
2009-07-05	16423600	14500	71600
2009-07-06	16361200	13400	91300
2009-07-07	16288600	11400	94100
2009-07-08	16205900	11800	94100
2009-07-09	16123600	12100	94100
2009-07-10	16041600	11600	72900
2009-07-11	15980300	17300	88500
2009-07-12	15909100	12900	96100
2009-07-13	15827900	14800	93600
2009-07-14	15716900	8300	108900
2009-07-15	15646500	13500	93600
2009-07-16	15566400	11300	101000
2009-07-17	15476700	11000	139900
2009-07-18	15347800	13000	121500
2009-07-19	15239300	18000	106200
2009-07-20	15151100	18300	106200
2009-07-21	15063200	12400	109600
2009-07-22	14966000	12900	109600
2009-07-23	14869300	14700	158800
2009-07-24	14725200	10700	172700
2009-07-25	14563200	12000	172700
2009-07-26	14402500	13000	144200
2009-07-27	14271300	21200	170100
2009-07-28	14122400	26400	164900
2009-07-29	13983900	35000	163300
2009-07-30	13855600	36000	163300
2009-07-31	13728300	36800	163300
2009-08-01	13601800	28800	163300
2009-08-02	13467300	21000	163300
2009-08-03	13325000	18200	194500
2009-08-04	13148700	20000	203100
2009-08-05	12965600	14600	204300
2009-08-06	12775900	16700	204300
2009-08-07	12588300	16300	201700
2009-08-08	12402900	18400	201700
2009-08-09	12219600	20500	201700
2009-08-10	12038400	22700	201700
2009-08-11	11859400	20900	206000
2009-08-12	11674300	22700	205400
2009-08-13	11491600	22200	202800
2009-08-14	11311000	16800	202800
2009-08-15	11125000	16900	139600
2009-08-16	11002300	10900	94700
2009-08-17	10918500	12700	95900
2009-08-18	10835300	9900	100200
2009-08-19	10745000	13700	95900
2009-08-20	10662800	14200	95900
2009-08-21	10581100	7800	100200
2009-08-22	10488800	8600	100200
2009-08-23	10397100	7300	102000
2009-08-24	10302400	8000	102000
2009-08-25	10208400	8300	98500
2009-08-26	10122200	8900	97600
2009-08-27	10029500	8200	100200
2009-08-28	9937450	8700	100200
2009-08-29	9846040	8700	99400
2009-08-30	9755290	9300	99400
2009-08-31	9665180	9900	99400
2009-09-01	9575730	13900	95900
2009-09-02	9493720	14500	95900
2009-09-03	9412260	13100	101100
2009-09-04	9324620	7300	87300
2009-09-05	9244290	10500	87300
2009-09-06	9171130	11000	90300
2009-09-07	9091820	11900	113200
2009-09-08	8986910	8500	95900
2009-09-09	8895890	8400	95900
2009-09-10	8812010	10400	87300
2009-09-11	8735120	11000	87300
2009-09-12	8658760	11400	87300
2009-09-13	8582920	9100	90700
2009-09-14	8501340	8100	89000
2009-09-15	8420360	8600	89000
2009-09-16	8339980	7500	87300
2009-09-17	8260190	8100	87300
2009-09-18	8181000	13500	86100
2009-09-19	8108430	14100	86100
2009-09-20	8036350	14500	86100
2009-09-21	7964770	15000	86100
2009-09-22	7893690	13500	84100
2009-09-23	7823100	19800	84100
2009-09-24	7758830	14500	84100
2009-09-25	7689170	7800	71200
2009-09-26	7631500	11200	68500
2009-09-27	7568450	8600	71300
2009-09-28	7505810	7200	72100
2009-09-29	7437920	7300	72100
2009-09-30	7376120	7500	52200
2009-10-01	7331420	7700	52200
2009-10-02	7286930	8800	53100
2009-10-03	7242650	11200	38700
2009-10-04	7215080	12400	34400
2009-10-05	7193080	9000	33900
2009-10-06	7165660	13200	32200
2009-10-07	7149250	11300	33100
2009-10-08	7127410	11300	33100
2009-10-09	7105620	11200	35700
2009-10-10	7083880	11400	35700
2009-10-11	7056780	8700	35700
2009-10-12	7029760	8700	35700
2009-10-13	7002830	8900	35700
2009-10-14	6975970	8900	35700
2009-10-15	6949190	9000	35700
2009-10-16	6922490	11700	35700
2009-10-17	6901190	15400	34000
2009-10-18	6879940	14200	45900
2009-10-19	6848160	13400	50400
2009-10-20	6811230	14400	56400
2009-10-21	6769210	14600	66800
2009-10-22	6716960	14800	66800
2009-10-23	6665030	11800	68500
2009-10-24	6608270	12100	68500
2009-10-25	6551890	17000	62900
2009-10-26	6506030	16800	59900
2009-10-27	6460420	15400	58200
2009-10-28	6420090	18100	58200
2009-10-29	6379960	23200	58200
2009-10-30	6345000	20100	59900
2009-10-31	6305230	16700	46400
2009-11-01	6275520	21200	40900
2009-11-02	6255780	83000	23600
2009-11-03	6315150	116200	6300
2009-11-04	6425120	82100	6300
2009-11-05	6500950	57300	6300
2009-11-06	6551890	42100	6300
2009-11-07	6587720	32000	6300
2009-11-08	6613420	32100	6300
2009-11-09	6639190	32100	6300
2009-11-10	6665030	37500	6300
2009-11-11	6696150	32300	6300
2009-11-12	6722170	32400	6300
2009-11-13	6748270	37700	6300
2009-11-14	6779690	37800	6300
2009-11-15	6811230	38000	6300
2009-11-16	6842870	32700	6300
2009-11-17	6869330	38200	6300
2009-11-18	6901190	32900	6300
2009-11-19	6927820	33000	6300
2009-11-20	6954540	33100	6300
2009-11-21	6981330	33200	6300
2009-11-22	7008210	38700	6300
2009-11-23	7040560	33300	6300
2009-11-24	7067610	38900	6300
2009-11-25	7100180	39000	6300
2009-11-26	7132860	28100	6300
2009-11-27	7176620	28200	6300
2009-11-28	7154710	39300	6300
2009-11-29	7209580	33800	6300
2009-11-30	7237130	34000	6300
2009-12-01	7264760	34000	6300
2009-12-02	7292480	34100	6300
2009-12-03	7320270	34200	6300
2009-12-04	7348150	28600	6300
2009-12-05	7370520	34300	6300
2009-12-06	7398550	34500	6300
2009-12-07	7426660	40100	6300
2009-12-08	7460500	40300	6300
2009-12-09	7494460	46000	6300
2009-12-10	7534230	46300	6300
2009-12-11	7574170	46400	6300
2009-12-12	7614270	63800	6300
2009-12-13	7671840	58400	6300
2009-12-14	7723940	58700	6300
2009-12-15	7776320	47200	6300
2009-12-16	7817240	47400	6300
2009-12-17	7858340	154500	6300
2009-12-18	8006470	463700	6300
2009-12-19	8463890	119000	6300
2009-12-20	8576620	120200	6300
2009-12-21	8690520	70100	6300
2009-12-22	8754300	76900	6300
2009-12-23	8824870	70800	6300
2009-12-24	8889410	71200	6300
2009-12-25	8954320	58500	6300
2009-12-26	9006510	52200	6300
2009-12-27	9052370	52300	6300
2009-12-28	9098410	59200	6300
2009-12-29	9151250	66000	6300
2009-12-30	9210980	66300	6300
2009-12-31	9271010	66600	6300
2010-01-01	9331340	196000	6300
2010-01-02	9521000	116000	6300
2010-01-03	9630700	110000	6300
2010-01-04	9734440	76000	6300
2010-01-05	9804080	62300	6300
2010-01-06	9860060	55500	6300
2010-01-07	9909260	62700	6300
2010-01-08	9965710	48800	6300
2010-01-09	10008200	49000	6300
2010-01-10	10050900	41900	6300
2010-01-11	10086500	34900	6300
2010-01-12	10115100	56500	6300
2010-01-13	10165300	56600	6300
2010-01-14	10215600	49700	6300
2010-01-15	10259000	42500	6300
2010-01-16	10295200	42600	6300
2010-01-17	10331500	50000	6300
2010-01-18	10375200	167800	6300
2010-01-19	10536700	154800	6300
2010-01-20	10685200	209300	6300
2010-01-21	10888200	112700	6300
2010-01-22	10994600	129000	6300
2010-01-23	11117300	99000	6300
2010-01-24	11210000	107300	6300
2010-01-25	11311000	226400	6300
2010-01-26	11531100	189600	6300
2010-01-27	11714400	151300	6300
2010-01-28	11859400	136300	6300
2010-01-29	11989400	88100	6300
2010-01-30	12071200	138200	6300
2010-01-31	12203100	105900	6300
2010-02-01	12302700	114900	6300
2010-02-02	12411300	107200	6300
2010-02-03	12512200	124900	6300
2010-02-04	12630800	125700	6300
2010-02-05	12750200	117900	6300
2010-02-06	12861800	92800	6300
2010-02-07	12948300	101800	6300
2010-02-08	13043800	102500	6300
2010-02-09	13140000	111700	6300
2010-02-10	13245400	121300	6300
2010-02-11	13360400	86400	6300
2010-02-12	13440500	95700	6300
2010-02-13	13529900	87200	6300
2010-02-14	13610800	96600	6300
2010-02-15	13701100	115200	6300
2010-02-16	13810000	97600	6300
2010-02-17	13901300	98100	6300
2010-02-18	13993100	98600	6300
2010-02-19	14085400	71100	6300
2010-02-20	14150200	71400	6300
2010-02-21	14215300	62300	6300
2010-02-22	14271300	53000	6300
2010-02-23	14318000	53200	6300
2010-02-24	14364900	43900	6300
2010-02-25	14402500	62900	6300
2010-02-26	14459100	129400	6300
2010-02-27	14582200	149300	6300
2010-02-28	14725200	363800	6300
2010-03-01	15082700	281300	6300
2010-03-02	15357700	195000	6300
2010-03-03	15546400	106400	6300
2010-03-04	15646500	86800	6300
2010-03-05	15727000	107200	6300
2010-03-06	15827900	97600	6300
2010-03-07	15919200	77600	6300
2010-03-08	15990500	57400	6300
2010-03-09	16041600	67800	6300
2010-03-10	16103100	78200	6300
2010-03-11	16175000	78500	6300
2010-03-12	16247200	89100	6300
2010-03-13	16330000	69000	6600
2010-03-14	16392400	69100	6600
2010-03-15	16454900	79700	6600
2010-03-16	16528000	59000	6600
2010-03-17	16580400	69700	6600
2010-03-18	16643500	59300	6600
2010-03-19	16696200	59400	6600
2010-03-20	16749000	59500	6600
2010-03-21	16801900	49100	6600
2010-03-22	16844400	38500	6600
2010-03-23	16876300	39100	7200
2010-03-24	16908200	39200	7200
2010-03-25	16940200	39300	7200
2010-03-26	16972300	28500	7200
2010-03-27	16993600	28600	7200
2010-03-28	17015000	29100	7600
2010-03-29	17036500	18300	7600
2010-03-30	17047200	18300	7600
2010-03-31	17057900	18300	7600
2010-04-01	17068600	18400	7600
2010-04-02	17079400	18300	7600
2010-04-03	17090100	7600	7600
2010-04-04	17090100	8600	8600
2010-04-05	17090100	19400	8600
2010-04-06	17100900	13950	8600
2010-04-07	17106200	13950	8600
2010-04-08	17111600	14000	8600
2010-04-09	17117000	14000	8600
2010-04-10	17122400	8600	8600
2010-04-11	17122400	8600	8600
2010-04-12	17122400	8600	8600
2010-04-13	17122400	4400	9800
2010-04-14	17117000	20550	9800
2010-04-15	17127800	15450	10100
2010-04-16	17133100	10100	10100
2010-04-17	17133100	7050	12400
2010-04-18	17127800	7250	12600
2010-04-19	17122400	7200	12600
2010-04-20	17117000	7500	12900
2010-04-21	17111600	7550	12900
2010-04-22	17106200	7550	12900
2010-04-23	17100900	7500	12900
2010-04-24	17095500	7500	12900
2010-04-25	17090100	7550	12900
2010-04-26	17084700	7550	12900
2010-04-27	17079400	7500	12900
2010-04-28	17074000	7500	12900
2010-04-29	17068600	7550	12900
2010-04-30	17063300	7550	12900
2010-05-01	17057900	11600	7600
2010-05-02	17057900	10600	7600
2010-05-03	17057900	13610	7600
2010-05-04	17063300	8600	8600
2010-05-05	17061100	19400	8600
2010-05-06	17066500	13950	8600
2010-05-07	17068600	13950	8600
2010-05-08	17068600	14000	8600
2010-05-09	17070800	14000	8600
2010-05-10	17070800	8600	8600
2010-05-11	17068600	8600	8600
2010-05-12	17068600	8600	8600
2010-05-13	17074000	4400	9800
2010-05-14	17076200	20550	9800
2010-05-15	17076200	15450	10100
2010-05-16	17074000	10100	10100
2010-05-17	17070800	7050	12400
2010-05-18	17066500	7250	12600
2010-05-19	17062200	7200	12600
2010-05-20	17062200	7500	12900
2010-05-21	17057900	7550	12900
2010-05-22	17057900	7550	12900
2010-05-23	17055800	7500	12900
2010-05-24	17050400	7500	12900
2010-05-25	17045000	7550	12900
2010-05-26	17039700	7550	12900
2010-05-27	17036500	7500	12900
2010-05-28	17031100	7500	12900
2010-05-29	17025700	7550	12900
2010-05-30	16908200	7550	12900
2010-05-31	16780700	7550	12900
2010-06-01	16664500	8490	87340
2010-06-02	16585700	8850	87400
2010-06-03	16507100	9740	87000
2010-06-04	16428800	8360	87400
2010-06-05	16350800	12000	84600
2010-06-06	16278200	11880	82100
2010-06-07	16208000	11020	85100
2010-06-08	16133900	11300	83100
2010-06-09	16062100	12000	83600
2010-06-10	15990500	11500	82800
2010-06-11	15919200	9450	85500
2010-06-12	15843100	10350	86200
2010-06-13	15767300	10400	85950
2010-06-14	15691700	10150	85500
2010-06-15	15616400	10600	85500
2010-06-16	15541500	10300	85100
2010-06-17	15466700	10200	84600
2010-06-18	15392300	10400	84600
2010-06-19	15318100	10270	86100
2010-06-20	15242300	10180	86700
2010-06-21	15165800	9450	87600
2010-06-22	15087600	8600	101100
2010-06-23	14995100	8800	66900
2010-06-24	14937000	9200	86500
2010-06-25	14859700	9100	86100
2010-06-26	14782700	9000	85600
2010-06-27	14706100	10550	84100
2010-06-28	14632600	10000	84100
2010-06-29	14558400	8500	86100
2010-06-30	14480800	8650	101100
2010-07-01	14388400	2700	101100
2010-07-02	14290000	10000	107900
2010-07-03	14192000	9250	106750
2010-07-04	14094600	9900	106800
2010-07-05	13997700	10400	106800
2010-07-06	13901300	10390	106240
2010-07-07	13805500	10900	106250
2010-07-08	13710100	9800	109100
2010-07-09	13610800	9100	107900
2010-07-10	13512000	9700	107900
2010-07-11	13413800	10550	108250
2010-07-12	13316100	9871	106971
2010-07-13	13219000	10921	107521
2010-07-14	13122400	9960	105960
2010-07-15	13026400	10500	106000
2010-07-16	12930900	11160	106060
2010-07-17	12836000	10865	105265
2010-07-18	12741600	14551	108351
2010-07-19	12647800	13615	106915
2010-07-20	12554500	14521	107340
2010-07-21	12461700	10205	110811
2010-07-22	12361100	10367	106190
2010-07-23	12273600	11270	106515
2010-07-24	12170000	13383	103950
2010-07-25	12079400	11181	105304
2010-07-26	11985300	12475	106030
2010-07-27	11891800	11451	108468
2010-07-28	11794700	10645	107047
2010-07-29	11698300	13052	104864
2010-07-30	11606500	14114	109320
2010-07-31	11511300	14270	104941
2010-08-01	11420700	14869	104984
2010-08-02	11330500	15724	105287
2010-08-03	11241000	14312	107184
2010-08-04	11148100	14063	106338
2010-08-05	11055800	14094	105776
2010-08-06	10964100	15296	106387
2010-08-07	10873100	15397	109659
2010-08-08	10778800	13823	111182
2010-08-09	10681400	13616	106586
2010-08-10	10588500	13828	106170
2010-08-11	10496100	13885	105601
2010-08-12	10404400	11677	113660
2010-08-13	10302400	11765	120170
2010-08-14	10194000	11991	119510
2010-08-15	10086500	10224	120401
2010-08-16	9976320	10354	119597
2010-08-17	9867080	10506	118817
2010-08-18	9758770	11296	118685
2010-08-19	9651380	11858	118328
2010-08-20	9544910	10605	119552
2010-08-21	9435960	10920	118900
2010-08-22	9327980	10709	117729
2010-08-23	9220960	10222	119586
2010-08-24	9131410	13890	118978
2010-08-25	9006510	13761	117906
2010-08-26	8902370	14132	117341
2010-08-27	8799160	14291	116570
2010-08-28	8696880	12659	117167
2010-08-29	8592370	12801	116332
2010-08-30	8488840	14000	116562
2010-08-31	8386280	14312	115910
2010-09-01	8284680	13774	117450
2010-09-02	8181000	13784	116451
2010-09-03	8078340	14593	104350
2010-09-04	7988580	14071	94190
2010-09-05	7908460	14608	97034
2010-09-06	7826030	15177	96935
2010-09-07	7744280	14046	98025
2010-09-08	7660300	13292	96563
2010-09-09	7577030	11792	100028
2010-09-10	7488790	12296	99733
2010-09-11	7401350	12259	98903
2010-09-12	7314710	11502	100114
2010-09-13	7226100	12053	99830
2010-09-14	7138320	11436	92975
2010-09-15	7056780	11503	89635
2010-09-16	6978650	10698	90816
2010-09-17	6898530	11196	90600
2010-09-18	6819130	11288	89982
2010-09-19	6740430	11785	89772
2010-09-20	6662450	11911	81500
2010-09-21	6592860	11160	77638
2010-09-22	6526380	9963	75920
2010-09-23	6460420	8815	76760
2010-09-24	6392480	9447	76837
2010-09-25	6325090	9523	68962
2010-09-26	6265650	9461	68466
2010-09-27	6206640	9540	68113
2010-09-28	6148070	9742	67885
2010-09-29	6089930	9749	67466
2010-09-30	6032210	10051	67342
2010-10-01	5974920	10301	67170
2010-10-02	5918050	10550	66998
2010-10-03	5861600	9489	51550
2010-10-04	5819540	8805	50632
2010-10-05	5777710	8770	50364
2010-10-06	5736120	8990	50351
2010-10-07	5694760	9000	50129
2010-10-08	5653630	11609	50242
2010-10-09	5615000	15606	49523
2010-10-10	5581080	10206	37225
2010-10-11	5554060	10000	36918
2010-10-12	5527140	10031	36848
2010-10-13	5500330	10035	36750
2010-10-14	5473610	11275	35676
2010-10-15	5449210	12143	36460
2010-10-16	5424890	13647	35679
2010-10-17	5402860	11444	35600
2010-10-18	5378700	11212	35284
2010-10-19	5354630	11636	35625
2010-10-20	5330640	11572	35477
2010-10-21	5306740	12000	35821
2010-10-22	5282920	13666	35250
2010-10-23	5261330	11038	23956
2010-10-24	5248420	10611	19209
2010-10-25	5239820	10594	19182
2010-10-26	5231230	10743	19319
2010-10-27	5222650	10885	19450
2010-10-28	5214090	10945	19500
2010-10-29	5205530	12548	18956
2010-10-30	5199130	12091	18494
2010-10-31	5192720	11914	18310
2010-11-01	5186330	14314	18575
2010-11-02	5182070	14301	18559
2010-11-03	5177810	14294	18550
2010-11-04	5173550	13962	18215
2010-11-05	5169300	13865	18115
2010-11-06	5165050	13568	17815
2010-11-07	5160800	13781	18026
2010-11-08	5156560	13863	18105
2010-11-09	5152320	13919	18158
2010-11-10	5148080	14072	18308
2010-11-11	5143840	14043	18277
2010-11-12	5139610	14183	18414
2010-11-13	5135370	14039	18268
2010-11-14	5131150	13915	18140
2010-11-15	5126920	14043	18267
2010-11-16	5122700	14164	18384
2010-11-17	5118480	14253	18470
2010-11-18	5114260	11306	9198
2010-11-19	5116370	13081	4640
2010-11-20	5124810	11487	5150
2010-11-21	5131150	11544	5200
2010-11-22	5137490	11560	5210
2010-11-23	5143840	9486	5250
2010-11-24	5148080	9291	5052
2010-11-25	5152320	11376	5012
2010-11-26	5158680	11155	4785
2010-11-27	5165050	9030	4780
2010-11-28	5169300	9238	4985
2010-11-29	5173550	9206	4950
2010-11-30	5177810	9158	4900
2010-12-01	5182070	9236	4975
2010-12-02	5186330	9123	4860
2010-12-03	5190590	9302	5035
2010-12-04	5194860	9199	4930
2010-12-05	5199130	9322	5050
2010-12-06	5203400	9086	4812
2010-12-07	5207670	9137	4860
2010-12-08	5211950	9312	5032
2010-12-09	5216230	11497	5072
2010-12-10	5222650	11141	4710
2010-12-11	5229090	34624	4530
2010-12-12	5259180	86859	4500
2010-12-13	5341540	633126	4500
2010-12-14	5970160	100683	5020
2010-12-15	6065830	77150	4627
2010-12-16	6138350	68096	4700
2010-12-17	6201750	58838	4800
2010-12-18	6255780	39471	4894
2010-12-19	6290360	34436	4680
2010-12-20	6320120	39623	4770
2010-12-21	6354970	34712	4720
2010-12-22	6384960	34852	4750
2010-12-23	6415060	34771	4560
2010-12-24	6445280	30016	4755
2010-12-25	6470540	30137	4800
2010-12-26	6495870	35276	4770
2010-12-27	6526380	35397	4780
2010-12-28	6557000	30400	4800
2010-12-29	6582600	30236	4560
2010-12-30	6608270	25124	4500
2010-12-31	6628870	19994	4540
2011-01-01	6644350	20008	4500
2011-01-02	6659860	20327	4790
2011-01-03	6675390	30777	4820
2011-01-04	6701350	25571	4750
2011-01-05	6722170	20670	5021
2011-01-06	6737820	20628	4950
2011-01-07	6753500	25647	4700
2011-01-08	6774450	20793	5050
2011-01-09	6790190	20672	4900
2011-01-10	6805960	15480	4950
2011-01-11	6816490	15593	5050
2011-01-12	6827040	15386	4830
2011-01-13	6837590	15768	5200
2011-01-14	6848160	15411	4830
2011-01-15	6858740	12924	4980
2011-01-16	6866680	10299	5000
2011-01-17	6871980	12976	5020
2011-01-18	6879940	12813	4850
2011-01-19	6887900	15629	5000
2011-01-20	6898530	13089	5110
2011-01-21	6906510	13102	5115
2011-01-22	6914500	13014	5020
2011-01-23	6922490	10173.3	4840
2011-01-24	6927820	10287	4950
2011-01-25	6933160	10469	5130
2011-01-26	6938500	10423	5080
2011-01-27	6943840	10436	5090
2011-01-28	6949190	15842	5140
2011-01-29	6959890	15684	4970
2011-01-30	6970610	21096	5000
2011-01-31	6986700	20924	4800
2011-02-01	7002830	15856	5090
2011-02-02	7013590	15888	5110
2011-02-03	7024370	21072	4880
2011-02-04	7040560	135478	4900
2011-02-05	7171140	104009	4850
2011-02-06	7270300	93970	4939
2011-02-07	7359330	2533720	4900
2011-02-08	9888150	282059	4950
2011-02-09	10165300	98985	5290
2011-02-10	10259000	63181	5190
2011-02-11	10316900	41728	5356
2011-02-12	10353300	19787	5210
2011-02-13	10367900	34562	5360
2011-02-14	10397100	27423	5480
2011-02-15	10419000	19890	5242
2011-02-16	10433700	56566	5170
2011-02-17	10485100	27302	5215
2011-02-18	10507200	27423	5300
2011-02-19	10529300	27387	5228
2011-02-20	10551500	42092	5080
2011-02-21	10588500	87030	5250
2011-02-22	10670200	57677	5380
2011-02-23	10722500	50383	5400
2011-02-24	10767500	27937	5390
2011-02-25	10790100	35543	5424
2011-02-26	10820200	58207	5342
2011-02-27	10873100	58500	5435
2011-02-28	10926100	66341	5450
2011-03-01	10987000	51304	5463
2011-03-02	11032900	43811	5497
2011-03-03	11071200	43996	5579
2011-03-04	11109600	36280	5472
2011-03-05	11140400	28886	5737
2011-03-06	11163500	21117	5663
2011-03-07	11179000	28736	5524
2011-03-08	11202200	28802	5554
2011-03-09	11225500	59840	5447
2011-03-10	11279800	122615	5370
2011-03-11	11397100	107753	5379
2011-03-12	11499500	132436	5460
2011-03-13	11626400	77400	5500
2011-03-14	11698300	61700	5540
2011-03-15	11754500	61949	5580
2011-03-16	11810900	62163	5585
2011-03-17	11867500	54263	5600
2011-03-18	11916100	46295	5625
2011-03-19	11956800	30051	5597
2011-03-20	11981200	30147	5655
2011-03-21	12005700	30227	5695
2011-03-22	12030300	38266	5497
2011-03-23	12063000	21987	5577
2011-03-24	12079400	54172	4837
2011-03-25	12128800	46754	5522
2011-03-26	12170000	55267	5646
2011-03-27	12219600	55594	5816
2011-03-28	12269400	30822	5874
2011-03-29	12294400	39472	6146
2011-03-30	12327700	31069	6030
2011-03-31	12352700	31129	6050
2011-04-01	12377800	31725	6606
2011-04-02	12402900	23257	6489
2011-04-03	12419700	48055	6059
2011-04-04	12461700	56290	5750
2011-04-05	12512200	64040	4875
2011-04-06	12571400	64473	5092
2011-04-07	12630800	48295	5746
2011-04-08	12673300	48551	5892
2011-04-09	12716000	31592	5943
2011-04-10	12741600	40077	5816
2011-04-11	12775900	48708	5782
2011-04-12	12818800	31420	5610
2011-04-13	12844600	32142	6292
2011-04-14	12870500	32090	6200
2011-04-15	12896400	24043	6760
2011-04-16	12913600	16324	7676
2011-04-17	12922300	9500	9500
2011-04-18	12922300	13828	9503
2011-04-19	12926600	18165	9510
2011-04-20	12935300	21990	9000
2011-04-21	12948300	26204	8867
2011-04-22	12965600	40402	5675
2011-04-23	13000300	31788	5696
2011-04-24	13026400	24644	7226
2011-04-25	13043800	33410	7250
2011-04-26	13070000	165465	7650
2011-04-27	13227800	231906	10271
2011-04-28	13449400	211557	5120
2011-04-29	13655900	180176	7795
2011-04-30	13828300	144292	7015
2011-05-01	13965500	119691	9110
2011-05-02	14076100	129135	8575
2011-05-03	14196700	92162	8229
2011-05-04	14280600	73342	7795
2011-05-05	14346200	45874	8314
2011-05-06	14383700	74390	8477
2011-05-07	14449600	29194	10319
2011-05-08	14468500	57057	9785
2011-05-09	14515800	57701	10310
2011-05-10	14563200	57792	10280
2011-05-11	14610700	49455	11360
2011-05-12	14648800	49045	10872
2011-05-13	14687000	84946	8370
2011-05-14	14763500	57283	9266
2011-05-15	14811500	48663	10162
2011-05-16	14850000	58695	10460
2011-05-17	14898300	78191	10458
2011-05-18	14966000	59038	10511
2011-05-19	15014500	49489	10580
2011-05-20	15053500	31782	12298
2011-05-21	15072900	30153	10650
2011-05-22	15092400	30036	10513
2011-05-23	15112000	30189	10646
2011-05-24	15131500	30222	10660
2011-05-25	15151100	40016	10636
2011-05-26	15180400	39890	10466
2011-05-27	15209900	30873	11233
2011-05-28	15229500	9562	9562
2011-05-29	15229500	11775	11775
2011-05-30	15229500	12617	56780
2011-05-31	15185300	14761	68604
2011-06-01	15131500	13517	72086
2011-06-02	15072900	13697	72090
2011-06-03	15014500	10514	73575
2011-06-04	14951500	13855	71883
2011-06-05	14893500	14033	71886
2011-06-06	14835600	14361	72040
2011-06-07	14777900	14761	72265
2011-06-08	14720400	14687	72018
2011-06-09	14663100	14720	71877
2011-06-10	14605900	15464	72450
2011-06-11	14548900	15478	72290
2011-06-12	14492100	11178	72530
2011-06-13	14430800	11309	72460
2011-06-14	14369600	11400	72350
2011-06-15	14308700	11051	71800
2011-06-16	14247900	11083	71632
2011-06-17	14187400	11395	71744
2011-06-18	14127000	11720	71870
2011-06-19	14066900	11959	71910
2011-06-20	14006900	12227	71980
2011-06-21	13947200	12469	72025
2011-06-22	13887600	12253	71610
2011-06-23	13828300	12489	71650
2011-06-24	13769100	12575	71540
2011-06-25	13710100	12580	71349
2011-06-26	13651400	12959	71532
2011-06-27	13592800	12346	71620
2011-06-28	13533500	12201	71275
2011-06-29	13474400	11465	72120
2011-06-30	13413800	11984	71540
2011-07-01	13354200	11137	71372
2011-07-02	13294000	12860	70240
2011-07-03	13236600	12185	71129
2011-07-04	13177700	12173	71790
2011-07-05	13118100	11624	71030
2011-07-06	13058700	12071	70400
2011-07-07	13000300	11887	70880
2011-07-08	12941300	11997	71645
2011-07-09	12881700	11530	80420
2011-07-10	12812800	11574	84456
2011-07-11	12739900	11881	84442
2011-07-12	12667400	12432	84671
2011-07-13	12595100	12143	82375
2011-07-14	12524900	12122	83730
2011-07-15	12453300	13149	84440
2011-07-16	12382000	13031	84005
2011-07-17	12311000	12912	83570
2011-07-18	12240400	13492	83835
2011-07-19	12170000	13677	83707
2011-07-20	12100000	13224	82940
2011-07-21	12030300	13377	82782
2011-07-22	11960900	13721	82815
2011-07-23	11891800	11376	84197
2011-07-24	11818900	11507	83981
2011-07-25	11746500	11811	83940
2011-07-26	11674300	12240	84026
2011-07-27	11602600	11647	98919
2011-07-28	11515300	11436	106062
2011-07-29	11420700	12179	106200
2011-07-30	11326600	11570	104990
2011-07-31	11233200	12446	105267
2011-08-01	11140400	13038	105264
2011-08-02	11048200	13122	104754
2011-08-03	10956500	13875	104918
2011-08-04	10865500	14316	104770
2011-08-05	10775000	14368	104238
2011-08-06	10685200	14245	103533
2011-08-07	10595900	14564	103272
2011-08-08	10507200	15147	103278
2011-08-09	10419000	16268	103825
2011-08-10	10331500	13742	104340
2011-08-11	10240900	13787	103767
2011-08-12	10150900	14642	104008
2011-08-13	10061500	12036	104329
2011-08-14	9969250	12369	104004
2011-08-15	9877610	13290	104270
2011-08-16	9786630	14063	104393
2011-08-17	9696300	14629	104310
2011-08-18	9606620	14683	103720
2011-08-19	9517580	15423	103820
2011-08-20	9429190	15222	102980
2011-08-21	9341430	15696	102820
2011-08-22	9254300	13748	103554
2011-08-23	9164500	14174	103304
2011-08-24	9075370	11901	103620
2011-08-25	8983650	12652	103650
2011-08-26	8892650	13377	103660
2011-08-27	8802370	13450	103020
2011-08-28	8712800	11532	103555
2011-08-29	8620780	9269	103670
2011-08-30	8526370	10222	103820
2011-08-31	8432780	10761	103560
2011-09-01	8339980	11545	103550
2011-09-02	8247970	12043	103260
2011-09-03	8156760	12670	103102
2011-09-04	8066320	13297	102950
2011-09-05	7976670	14062	102941
2011-09-06	7887790	12445	103478
2011-09-07	7796760	12550	102766
2011-09-08	7706540	12904	102308
2011-09-09	7617140	14001	102600
2011-09-10	7528540	11676	102292
2011-09-11	7437920	12521	102290
2011-09-12	7348150	13344	102270
2011-09-13	7259230	13861	101950
2011-09-14	7171140	12178	102150
2011-09-15	7081170	12894	101989
2011-09-16	6992070	13678	101900
2011-09-17	6903850	13339	100697
2011-09-18	6816490	12177	101282
2011-09-19	6727390	13462	101662
2011-09-20	6639190	13043	100344
2011-09-21	6551890	12452	101388
2011-09-22	6462950	13172	101170
2011-09-23	6374950	14245	101310
2011-09-24	6287890	11569	100158
2011-09-25	6199300	11902	99520
2011-09-26	6111680	11703	100751
2011-09-27	6022630	11392	99430
2011-09-28	5934590	9913	99290
2011-09-29	5845220	9382	100021
2011-09-30	5754580	9715	99261
2011-10-01	5665030	9369	66200
2011-10-02	5608200	11781	47920
2011-10-03	5572060	10326	46284
2011-10-04	5536100	11372	47150
2011-10-05	5500330	10028	47845
2011-10-06	5462510	10454	48070
2011-10-07	5424890	10406	47820
2011-10-08	5387480	10051	49448
2011-10-09	5348080	10397	49570
2011-10-10	5308910	8762	49870
2011-10-11	5267800	9090	49950
2011-10-12	5226940	9136	49750
2011-10-13	5186330	8441	48810
2011-10-14	5145960	8909	49035
2011-10-15	5105830	9165	49047
2011-10-16	5065950	8875	48515
2011-10-17	5026310	9421	48820
2011-10-18	4986910	9814	48974
2011-10-19	4947750	7578	48540
2011-10-20	4906790	8046	48745
2011-10-21	4866090	8143	48580
2011-10-22	4825650	8414	28535
2011-10-23	4805530	8563	4544
2011-10-24	4809550	8527	4505
2011-10-25	4813570	8531	4507
2011-10-26	4817600	8442	4415
2011-10-27	4821620	8552	4523
2011-10-28	4825650	10593	4544
2011-10-29	4831700	8606	4570
2011-10-30	4835740	6268	4250
2011-10-31	4837760	6496	4476
2011-11-01	4839780	7404	27570
2011-11-02	4819610	6417	34540
2011-11-03	4791490	8470	34470
2011-11-04	4765490	8109	34000
2011-11-05	4739600	13618	33460
2011-11-06	4719750	9450	33175
2011-11-07	4696030	9676	33308
2011-11-08	4672400	8365	10330
2011-11-09	4670430	7881	3950
2011-11-10	4674360	7889	3955
2011-11-11	4678300	9895	3990
2011-11-12	4684200	11882	4000
2011-11-13	4692080	11705	3812
2011-11-14	4699980	13658	3777
2011-11-15	4709860	15467	3589
2011-11-16	4721740	23341	3493
2011-11-17	4741580	15359	3420
2011-11-18	4753520	23417	3465
2011-11-19	4773470	35489	3432
2011-11-20	4805530	39808	3544
2011-11-21	4841800	32298	3946
2011-11-22	4870150	28337	3934
2011-11-23	4894550	28480	3981
2011-11-24	4919050	28587	3994
2011-11-25	4943640	28689	4000
2011-11-26	4968330	24736	4090
2011-11-27	4988980	28276	3412
2011-11-28	5013840	24413	3620
2011-11-29	5034640	28867	3827
2011-11-30	5059680	33205	3870
2011-12-01	5089010	29125	3875
2011-12-02	5114260	33482	3902
2011-12-03	5143840	37888	3920
2011-12-04	5177810	38081	3944
2011-12-05	5211950	34082	4061
2011-12-06	5241970	38594	4125
2011-12-07	5276440	38574	3930
2011-12-08	5311080	38771	3950
2011-12-09	5345900	47339	3565
2011-12-10	5389670	43495	3861
2011-12-11	5429310	48203	3900
2011-12-12	5473610	48656	4074
2011-12-13	5518190	48907	4044
2011-12-14	5563060	49135	3990
2011-12-15	5608200	49461	4032
2011-12-16	5653630	54357	4056
2011-12-17	5703930	73285	4135
2011-12-18	5773080	73955	4157
2011-12-19	5842880	98323	4242
2011-12-20	5936960	75705	4377
2011-12-21	6008290	71549	4379
2011-12-22	6075460	76999	4387
2011-12-23	6148070	28350	3997
2011-12-24	6172420	33437	4114
2011-12-25	6201750	77776	3998
2011-12-26	6275520	83566	4120
2011-12-27	6354970	84568	4346
2011-12-28	6435190	85424	4418
2011-12-29	6516200	86224	4430
2011-12-30	6597990	76555	4334
2011-12-31	6670210	71833	4224
2012-01-01	6737820	82915	4245
2012-01-02	6816490	94148	4130
2012-01-03	6906510	95225	4288
2012-01-04	6997450	85719	4712
2012-01-05	7078450	86460	4728
2012-01-06	7160190	87104	4642
2012-01-07	7242650	121196	4515
2012-01-08	7359330	88690	4458
2012-01-09	7443560	89411	4433
2012-01-10	7528540	90323	4595
2012-01-11	7614270	102531	4460
2012-01-12	7712340	91789	4445
2012-01-13	7799680	104375	4460
2012-01-14	7899600	93569	4587
2012-01-15	7988580	76543	4800
2012-01-16	8060320	82949	4665
2012-01-17	8138610	95655	4595
2012-01-18	8229670	78043	4629
2012-01-19	8303080	84659	4555
2012-01-20	8383180	85308	4605
2012-01-21	8463890	79687	4660
2012-01-22	8538910	86449	4588
2012-01-23	8620780	118964	4615
2012-01-24	8735120	75134	4678
2012-01-25	8805580	82217	4854
2012-01-26	8882940	76252	4874
2012-01-27	8960830	109309	4693
2012-01-28	9058940	116826	4636
2012-01-29	9171130	71317	4822
2012-01-30	9237620	105217	4774
2012-01-31	9338070	126313	4665
2012-02-01	9459710	362948	4611
2012-02-02	9818050	147319	6730
2012-02-03	9958640	104685	5347
2012-02-04	10058000	105480	5376
2012-02-05	10158100	91929	5513
2012-02-06	10244500	78014	5565
2012-02-07	10316900	56521	5572
2012-02-08	10367900	71596	5803
2012-02-09	10433700	57231	5835
2012-02-10	10485100	160548	5182
2012-02-11	10640500	102440	5370
2012-02-12	10737500	110638	5335
2012-02-13	10842800	81713	6008
2012-02-14	10918500	97495	6109
2012-02-15	11009900	82323	5716
2012-02-16	11086500	97619	5145
2012-02-17	11179000	137026	4999
2012-02-18	11303200	352007	4673
2012-02-19	11658400	246314	4795
2012-02-20	11899900	193081	5304
2012-02-21	12087700	120826	5408
2012-02-22	12203100	105561	5955
2012-02-23	12302700	106017	5779
2012-02-24	12402900	81337	5744
2012-02-25	12478500	90248	5837
2012-02-26	12562900	99481	6119
2012-02-27	12656300	83043	6256
2012-02-28	12733100	83134	5987
2012-02-29	12810200	169487	5430
2012-03-01	12974300	1042310	5050
2012-03-02	14011500	786052	5261
2012-03-03	14792300	315002	5130
2012-03-04	15102200	250944	5374
2012-03-05	15347800	154357	5536
2012-03-06	15496600	106079	6245
2012-03-07	15596400	106642	6310
2012-03-08	15696800	107074	6243
2012-03-09	15797600	128134	6474
2012-03-10	15919200	108465	6528
2012-03-11	16021200	129950	6959
2012-03-12	16144200	141551	7485
2012-03-13	16278200	152769	7427
2012-03-14	16423600	111204	6774
2012-03-15	16528000	132422	6427
2012-03-16	16654000	238809	5886
2012-03-17	16886900	166684	6430
2012-03-18	17047200	135515	6465
2012-03-19	17176200	147147	6490
2012-03-20	17316900	115905	7100
2012-03-21	17425700	105526	7150
2012-03-22	17524100	94997	7190
2012-03-23	17611900	117437	7200
2012-03-24	17722100	96143	7568
2012-03-25	17810700	63238	7705
2012-03-26	17866200	63861	8194
2012-03-27	17921900	97312	7965
2012-03-28	18011200	85464	7002
2012-03-29	18089700	153699	7281
2012-03-30	18236100	86140	7520
2012-03-31	18315300	121379	7745
2012-04-01	18429000	110657	7920
2012-04-02	18531700	99774	8080
2012-04-03	18623400	100308	8263
2012-04-04	18715400	78157	8892
2012-04-05	18784700	77828	8364
2012-04-06	18854200	89665	8372
2012-04-07	18935500	90354	8790
2012-04-08	19017000	56033	9303
2012-04-09	19063800	79711	9449
2012-04-10	19134000	44662	9455
2012-04-11	19169200	56175	9156
2012-04-12	19216300	67986	9085
2012-04-13	19275200	20706	8909
2012-04-14	19286900	8708	8708
2012-04-15	19286900	22119	10317
2012-04-16	19298800	22128	10320
2012-04-17	19310600	16296	10390
2012-04-18	19316500	15713	9805
2012-04-19	19322400	21514	9695
2012-04-20	19334200	16077	10165
2012-04-21	19340100	17385	11472
2012-04-22	19346000	12448	12448
2012-04-23	19346000	12342	12342
2012-04-24	19346000	12410	12410
2012-04-25	19346000	12686	12686
2012-04-26	19346000	12528	12528
2012-04-27	19346000	18008	12093
2012-04-28	19351900	18050	12134
2012-04-29	19357800	12628	12628
2012-04-30	19357800	18814	12897
2012-05-01	19363800	17994	12075
2012-05-02	19369700	12899	12899
2012-05-03	19369700	12835	12835
2012-05-04	19369700	6978	12897
2012-05-05	19363800	8245	14162
2012-05-06	19357800	8687	14603
2012-05-07	19351900	9699	15614
2012-05-08	19346000	9168	44626
2012-05-09	19310600	11547	46954
2012-05-10	19275200	11142	46499
2012-05-11	19239800	12452	47759
2012-05-12	19204500	12139	88465
2012-05-13	19128200	12225	76624
2012-05-14	19063800	11652	58382
2012-05-15	19017000	12639	70927
2012-05-16	18958700	14417	72566
2012-05-17	18900600	11201	75005
2012-05-18	18836800	11584	98321
2012-05-19	18750100	11216	103394
2012-05-20	18657900	10398	85033
2012-05-21	18583200	14354	77326
2012-05-22	18520300	14702	77508
2012-05-23	18457500	14820	77461
2012-05-24	18394800	15112	77588
2012-05-25	18338000	15547	77858
2012-05-26	18270000	15263	77410
2012-05-27	18207900	15688	77672
2012-05-28	18145900	16560	78379
2012-05-29	18084100	16621	89470
2012-05-30	18011200	16450	94647
2012-05-31	17933000	12413	95904
2012-06-01	17849500	12103	95292
2012-06-02	17766400	11675	94564
2012-06-03	17683500	12320	94908
2012-06-04	17600900	11569	93858
2012-06-05	17518600	11926	93916
2012-06-06	17436600	11269	92961
2012-06-07	17354900	13113	94509
2012-06-08	17273500	13590	94689
2012-06-09	17192400	13790	94593
2012-06-10	17111600	14437	94946
2012-06-11	17031100	11883	97435
2012-06-12	16945600	13740	93642
2012-06-13	16865700	11701	96608
2012-06-14	16780700	11447	96022
2012-06-15	16696200	12265	96509
2012-06-16	16611900	11787	95701
2012-06-17	16528000	12338	95923
2012-06-18	16444400	12945	96202
2012-06-19	16361200	13411	106684
2012-06-20	16267900	12892	126332
2012-06-21	16154500	13751	126577
2012-06-22	16041600	13266	125480
2012-06-23	15929400	13717	125321
2012-06-24	15817800	13590	124588
2012-06-25	15706800	13702	124094
2012-06-26	15596400	15147	124937
2012-06-27	15486600	16622	125812
2012-06-28	15377400	16380	124971
2012-06-29	15268900	16374	124371
2012-06-30	15160900	13507	125778
2012-07-01	15048600	13534	125160
2012-07-02	14937000	14138	125120
2012-07-03	14826000	19485	125043
2012-07-04	14720400	29447	124902
2012-07-05	14625000	30827	125805
2012-07-06	14530000	35880	125662
2012-07-07	14440200	36573	125925
2012-07-08	14350900	36857	125780
2012-07-09	14261900	32972	126112
2012-07-10	14168800	33400	126068
2012-07-11	14076100	34271	126469
2012-07-12	13983900	23766	124642
2012-07-13	13883000	24531	124841
2012-07-14	13782700	20833	125102
2012-07-15	13678500	21939	125595
2012-07-16	13574800	17586	125098
2012-07-17	13467300	22246	124658
2012-07-18	13364900	22630	124438
2012-07-19	13263100	23877	125082
2012-07-20	13179400	24516	125121
2012-07-21	13061300	20952	125295
2012-07-22	12956900	25228	124615
2012-07-23	12601000	26111	124907
2012-07-24	12758700	26305	124510
2012-07-25	12660500	22985	124835
2012-07-26	12558700	23700	124914
2012-07-27	12457500	23933	124513
2012-07-28	12356900	24539	124488
2012-07-29	12256900	21251	124697
2012-07-30	12153500	21344	124112
2012-07-31	12050700	22213	124306
2012-08-01	11948600	22367	123788
2012-08-02	11798800	26073	122808
2012-08-03	11750500	27019	123140
2012-08-04	11654400	27597	123108
2012-08-05	11558900	24480	123324
2012-08-06	11460000	28227	122499
2012-08-07	11365700	29227	122897
2012-08-08	11272100	29560	122631
2012-08-09	11179000	45179	122282
2012-08-10	11101900	45198	121887
2012-08-11	11025200	49985	122460
2012-08-12	10952700	45527	121416
2012-08-13	10876800	46323	121803
2012-08-14	10801400	43126	121943
2012-08-15	10722500	47351	122000
2012-08-16	10647900	40524	122172
2012-08-17	10566200	40819	121980
2012-08-18	10485100	41420	122097
2012-08-19	10404400	41671	121866
2012-08-20	10324200	37861	121188
2012-08-21	10240900	38710	121514
2012-08-22	10158100	36165	122016
2012-08-23	10072200	22309	121755
2012-08-24	9972780	15354	121058
2012-08-25	9867080	14809	119641
2012-08-26	9762250	15120	119088
2012-08-27	9658280	23011	119270
2012-08-28	9562020	17192	119500
2012-08-29	9459710	18283	119741
2012-08-30	9358260	19518	120129
2012-08-31	9257640	23612	120072
2012-09-01	9161180	21064	120072
2012-09-02	9062220	24228	119102
2012-09-03	8967350	21323	118657
2012-09-04	8870010	22017	118530
2012-09-05	8773500	25796	118316
2012-09-06	8680980	26280	118042
2012-09-07	8589220	23777	117909
2012-09-08	8495090	19325	118850
2012-09-09	8395560	20084	118702
2012-09-10	8296940	23502	118180
2012-09-11	8202270	21282	118133
2012-09-12	8105410	18349	117295
2012-09-13	8006470	16343	117306
2012-09-14	7905510	17085	117058
2012-09-15	7805530	17504	116494
2012-09-16	7706540	18616	116630
2012-09-17	7608530	19842	116886
2012-09-18	7511480	17555	116449
2012-09-19	7412590	15739	116402
2012-09-20	7311930	19450	116298
2012-09-21	7215080	17842	116416
2012-09-22	7116510	17632	115159
2012-09-23	7018980	18438	114925
2012-09-24	6922490	17215	115308
2012-09-25	6824400	17819	114830
2012-09-26	6727390	20822	114233
2012-09-27	6634030	68278	114579
2012-09-28	6587720	63164	114316
2012-09-29	6536570	47887	113914
2012-09-30	6470540	48544	114063
2012-10-01	6405020	49888	94944
2012-10-02	6359960	25822	85515
2012-10-03	6300270	27086	86344
2012-10-04	6241010	27614	86438
2012-10-05	6182190	27283	85677
2012-10-06	6123790	32144	85295
2012-10-07	6070640	42262	85483
2012-10-08	6027420	42191	85173
2012-10-09	5984440	42593	85337
2012-10-10	5941690	33625	85545
2012-10-11	5889770	37683	84578
2012-10-12	5842880	38191	84795
2012-10-13	5796270	43286	84983
2012-10-14	5754580	43196	84634
2012-10-15	5713110	38618	84417
2012-10-16	5667310	43527	84502
2012-10-17	5626340	43771	84517
2012-10-18	5585590	44289	84805
2012-10-19	5545080	44550	84838
2012-10-20	5504790	46908	84750
2012-10-21	5466950	42123	84177
2012-10-22	5424890	44931	84540
2012-10-23	5385280	40586	84332
2012-10-24	5341540	36675	84478
2012-10-25	5293740	32586	84355
2012-10-26	5246270	41586	84426
2012-10-27	5199130	33485	84535
2012-10-28	5148080	33680	84340
2012-10-29	5097420	33953	84226
2012-10-30	5047140	17427	83858
2012-10-31	4980710	14287	84126
2012-11-01	4910870	16074	93228
2012-11-02	4821620	12394	92590
2012-11-03	4753520	13411	92571
2012-11-04	4674360	14750	92885
2012-11-05	4596230	15332	92450
2012-11-06	4519110	12611	92501
2012-11-07	4439220	12600	91391
2012-11-08	4360430	12800	90503
2012-11-09	4282730	17412	90412
2012-11-10	4209730	18292	90324
2012-11-11	4137690	36664	90058
2012-11-12	4084300	14814	14814
2012-11-13	4084300	32606	4196
2012-11-14	4112710	22039	4204.86
2012-11-15	4130540	28772	3704
2012-11-16	4155610	32738	3945
2012-11-17	4184410	36555	3978
2012-11-18	4216980	40240	3813
2012-11-19	4253410	36929	3936
2012-11-20	4286400	37142	3952
2012-11-21	4319590	41073	3961
2012-11-22	4356700	37559	3948
2012-11-23	4390320	56624	3940
2012-11-24	4443000	45696	3959
2012-11-25	4484740	53727	4010
2012-11-26	4534450	65606	3831
2012-11-27	4596230	89985	3980
2012-11-28	4682230	103286	4045
2012-11-29	4781470	104914	4050
2012-11-30	4882340	118954	4036
2012-12-01	4997260	66504	4085
2012-12-02	5059680	67114	4092
2012-12-03	5122700	67710	4080
2012-12-04	5186330	85403	3929
2012-12-05	5267800	73354	3977
2012-12-06	5337180	74154	4070
2012-12-07	5407260	101577	4050
2012-12-08	5504790	75866	4085
2012-12-09	5576570	72044	4093
2012-12-10	5644520	91050	4058
2012-12-11	5731510	82756	4043
2012-12-12	5810230	83606	4058
2012-12-13	5889770	89213	2068
2012-12-14	5976920	75741	6060
2012-12-15	6046600	76568	4226
2012-12-16	6118940	82135	4226
2012-12-17	6196850	87864	4248
2012-12-18	6280470	88739	4251
2012-12-19	6364960	94677	4262
2012-12-20	6455370	105674	4048
2012-12-21	6557000	169228	4051
2012-12-22	6722170	161828	4062
2012-12-23	6879940	137838	4186
2012-12-24	7013590	167363	4334
2012-12-25	7176620	159040	4243
2012-12-26	7331420	144713	4326
2012-12-27	7471800	146817	4354
2012-12-28	7614270	148925	4365
2012-12-29	7758830	162583	4078
2012-12-30	7917330	165244	4240
2012-12-31	8078340	167934	4404
2013-01-01	8241870	90216	4418
2013-01-02	8327660	90898	4409
2013-01-03	8414150	67028	4825
2013-01-04	8476360	67409	4851
2013-01-05	8538910	105166	4328
2013-01-06	8639750	125197	4256
2013-01-07	8760690	461181	4240
2013-01-08	9217630	7984340	4160
2013-01-09	17197800	5302730	4150
2013-01-10	22496400	2555790	4260
2013-01-11	25047900	2030150	4300
2013-01-12	27073800	467893	4400
2013-01-13	27537300	317396	5000
2013-01-14	27849700	399451	5100
2013-01-15	28244000	451968	5170
2013-01-16	28690800	424997	5225
2013-01-17	29110600	413413	5310
2013-01-18	29518700	268854	5350
2013-01-19	29782200	487604	5358
2013-01-20	30264400	409139	5480
2013-01-21	30668100	328899	6385
2013-01-22	30990600	659303	6390
2013-01-23	31643500	652948	7020
2013-01-24	32289500	806364	7050
2013-01-25	33088800	639320	7095
2013-01-26	33721000	464413	7120
2013-01-27	34178300	543628	7160
2013-01-28	34714800	569003	7190
2013-01-29	35276600	652290	7075
2013-01-30	35921800	680841	7130
2013-01-31	36595500	789142	7235
2013-02-01	37377400	602066	7185
2013-02-02	37972300	710541	7265
2013-02-03	38675600	720647	7313
2013-02-04	39388900	648659	8370
2013-02-05	40029200	572679	8459
2013-02-06	40593400	664067	8677
2013-02-07	41248800	672253	8688
2013-02-08	41912400	680510	8700
2013-02-09	42584200	490855	9043
2013-02-10	43066000	583927	9077
2013-02-11	43640800	455326	9100
2013-02-12	44087100	481600	9263
2013-02-13	44559400	349188	9410
2013-02-14	44899200	374056	9415
2013-02-15	45263800	468434	9410
2013-02-16	45722800	356212	9582
2013-02-17	46069500	149524	10302
2013-02-18	46208700	523120	9850
2013-02-19	46722000	362485	10002
2013-02-20	47074400	340800	9958
2013-02-21	47405300	295135	10125
2013-02-22	47690300	320389	10130
2013-02-23	48000600	274816	11069
2013-02-24	48264300	179578	11155
2013-02-25	48432700	204415	11374
2013-02-26	48625800	277867	11462
2013-02-27	48892200	205940	11482
2013-02-28	49086600	182163	11520
2013-03-01	49257300	207114	11531
2013-03-02	49452900	183261	11633
[truncated: 88 more rows]
